# Supplementary material for: 3,5,7-Tripropyl-1-aza­adamantane-4,6,10-triol
Source: Acta Crystallogr Sect E Struct Rep Online. 2008 Apr 4;64(Pt 5):o803–4. doi: 10.1107/S1600536808006284 (PMC2961298; doi:10.1107/S1600536808006284)
Supplement: Supplementary file 1 [file e-64-0o803-sup1.cif]

##############################################################################
###                                                                        ###
###        Electronic paper (Acta Crystallographica Section E)             ###
###                                                                        ###
##############################################################################
#                                                                            #
# This CIF contains the data in a paper accepted for publication in Acta     #
# Crystallographica Section E. It conforms to the requirements of Notes      #
# for Authors for Section E, and has been peer reviewed under the auspices   #
# of the IUCr Commission on Journals.                                        #
#                                                                            #
# Full details of the Crystallographic Information File format               #
# are given in the paper "The Crystallographic Information File (CIF):       #
# a New Standard Archive File for Crystallography" by S. R. Hall, F. H.      #
# Allen and I. D. Brown [Acta Cryst. (1991), A47, 655-685].                  #
#                                                                            #
# The current version of the core CIF dictionary is obtainable from          #
# ftp://ftp.iucr.org/pub/cif_core.dic. The current version number is 2.4.    #
#                                                                            #
# Software is freely available for graphical display of the structure(s) in  #
# this CIF.  For information consult the CIF home page http://www.iucr.org/  #
# cif/home.html                                                              #
#                                                                            #
# This file may be used for bona fide research purposes within the           #
# scientific community so long as proper attribution is given to the journal # 
# article from which it was obtained.                                        #
#                                                                            #
##############################################################################
                                             
data_global
_audit_creation_method     CRYSTALS_ver_12.85
_journal_date_recd_electronic     2008-02-26
_journal_date_accepted     2008-03-06
_journal_name_full     'Acta Crystallographica, Section E'
_journal_year     2008
_journal_volume     64
_journal_issue      5
_journal_page_first     o803
_journal_page_last     o804
_journal_paper_category     QO
_journal_coeditor_code     NC2092
_publ_contact_author_name     'Erwann Jeanneau'
_publ_contact_author_address
;Centre de Diffractom\'etrie Henri Longchambon
Universit\'e Claude Bernard Lyon1
43 boulevard du 11 novembre 1918
69622 Villeurbanne Cedex
France
;
_publ_contact_author_email     erwann.jeanneau@univ-lyon1.fr
_publ_contact_author_fax     '+33 4 72 43 11 60'
_publ_contact_author_phone     '+33 4 72 43 18 59'
_publ_section_title
;
3,5,7-Tripropyl-1-azaadamantane-4,6,10-triol
;
loop_
    _publ_author_name
    _publ_author_address
    'Saaidi, Pierre-Lo\"ic'
;
Laboratoire de Chimie
UMR CNRS 5182
Ecole Normale Sup\'erieure de Lyon
46 All\'ee d'Italie
69364 Lyon
France
;
    'Chazal, Pierre-Etienne'
;
Laboratoire de Chimie
UMR CNRS 5182
Ecole Normale Sup\'erieure de Lyon
46 All\'ee d'Italie
69364 Lyon
France
;
    'Maurin, Philippe'
;
Laboratoire de Chimie
UMR CNRS 5182
Ecole Normale Sup\'erieure de Lyon
46 All\'ee d'Italie
69364 Lyon
France
;
    'Jeanneau, Erwann'
;
Centre de Diffractom\'etrie Henri Longchambon
Universit\'e Claude Bernard Lyon1
43 boulevard du 11 novembre 1918
69622 Villeurbanne Cedex
France
;
    'Hasserodt, Jens'
;
Laboratoire de Chimie
UMR CNRS 5182
Ecole Normale Sup\'erieure de Lyon
46 All\'ee d'Italie
69364 Lyon
France
;
data_I
_chemical_name_systematic
;
3,5,7-Tripropyl-1-azaadamantane-4,6,10-triol
;
_chemical_formula_moiety     'C18 H33 N O3'
_chemical_formula_sum     'C18 H33 N O3'
_chemical_formula_iupac     'C18 H33 N O3'
_chemical_formula_weight     311.45
_chemical_melting_point     ?
_symmetry_cell_setting     'monoclinic'
_symmetry_space_group_name_H-M     'P 21/c'
_symmetry_space_group_name_Hall     '-P 2ybc'
loop_
    _symmetry_equiv_pos_as_xyz
    'x,y,z'
    '-x,-y,-z'
    '-x,y+1/2,-z+1/2'
    'x,-y+1/2,z+1/2'
_cell_length_a     13.1922(2)
_cell_length_b     22.6174(5)
_cell_length_c     13.1144(3)
_cell_angle_alpha     90.0000
_cell_angle_beta     114.4470(10)
_cell_angle_gamma     90.0000
_cell_volume     3562.17(13)
_cell_formula_units_Z     8
_cell_measurement_reflns_used     8626
_cell_measurement_theta_min     0.730
_cell_measurement_theta_max     27.878
_cell_measurement_temperature     150
_exptl_crystal_description     'block'
_exptl_crystal_colour     'colorless'
_exptl_crystal_size_max     0.43
_exptl_crystal_size_mid     0.35
_exptl_crystal_size_min     0.14
_exptl_crystal_density_diffrn     1.162
_exptl_crystal_density_meas     ?
_exptl_crystal_density_method     'not measured'
_exptl_crystal_F_000     1376
_exptl_absorpt_coefficient_mu     0.077
_exptl_absorpt_correction_type     none
_exptl_absorpt_correction_T_min     .
_exptl_absorpt_correction_T_max     .
_diffrn_ambient_temperature     150
_diffrn_radiation_type     'Mo K\a'
_diffrn_radiation_wavelength     0.71069
_diffrn_radiation_monochromator     'graphite'
_diffrn_measurement_device_type     'Nonius KappaCCD'
_diffrn_measurement_method     '\f & \w scans'
_diffrn_reflns_number     16642
_diffrn_reflns_av_R_equivalents     0.027
_diffrn_reflns_theta_min     1.801
_diffrn_reflns_theta_max     27.892
_diffrn_reflns_theta_full     27.892
_diffrn_measured_fraction_theta_max     0.997
_diffrn_measured_fraction_theta_full     0.997
_diffrn_reflns_limit_h_min     -16
_diffrn_reflns_limit_h_max     17
_diffrn_reflns_limit_k_min     -29
_diffrn_reflns_limit_k_max     29
_diffrn_reflns_limit_l_min     -17
_diffrn_reflns_limit_l_max     17
_diffrn_standards_number     0
_diffrn_standards_interval_count     .
_diffrn_standards_interval_time     .
_diffrn_standards_decay_%     ?
_reflns_number_total     8498
_reflns_number_gt     5272
_reflns_threshold_expression     I>2\s(I)
_refine_ls_structure_factor_coef     F
_refine_ls_matrix_type     full
_refine_ls_R_factor_all     0.0754
_refine_ls_R_factor_gt     0.0449
_refine_ls_wR_factor_all     0.1045
_refine_ls_wR_factor_gt     0.0538
_refine_ls_wR_factor_ref     0.0538
_refine_ls_goodness_of_fit_ref     1.0564
_refine_ls_number_reflns     5272
_refine_ls_number_parameters     397
_refine_ls_number_restraints     0
_refine_ls_hydrogen_treatment     constr
_refine_ls_weighting_scheme     calc
_refine_ls_weighting_details
;
Method, part 1, Chebychev polynomial, (Watkin, 1994, Prince, 1982)
[weight] = 1.0/[A~0~*T~0~(x)+A~1~*T~1~(x) ... +A~n-1~]*T~n-1~(x)]
where A~i~ are the Chebychev coefficients listed below and x= Fcalc/Fmax
Method = Robust Weighting (Prince, 1982)
W = [weight] * [1-(deltaF/6*sigmaF)^2^]^2^
A~i~ are: 0.361 0.287 0.915E-01
;
_atom_sites_solution_hydrogens     geom
_atom_sites_solution_primary     direct
_refine_ls_shift/su_max     0.000263
_refine_diff_density_max     0.29
_refine_diff_density_min     -0.18
_refine_ls_extinction_method     'None'
loop_
    _atom_type_symbol
    _atom_type_scat_dispersion_real
    _atom_type_scat_dispersion_imag
    _atom_type_scat_source
    C 0.0033 0.0016 'International Tables Vol C 4.2.6.8 and 6.1.1.4'
    H 0.0000 0.0000 'International Tables Vol C 4.2.6.8 and 6.1.1.4'
    N 0.0061 0.0033 'International Tables Vol C 4.2.6.8 and 6.1.1.4'
    O 0.0106 0.0060 'International Tables Vol C 4.2.6.8 and 6.1.1.4'
_computing_data_collection     'COLLECT (Nonius, 2001).'
_computing_cell_refinement     'DENZO/SCALEPACK (Otwinowski & Minor, 1997)'
_computing_data_reduction     'DENZO/SCALEPACK (Otwinowski & Minor, 1997)'
_computing_structure_solution     'SIR97 (Altomare <i>et al.</i>,  1999)'
_computing_structure_refinement     'CRYSTALS (Betteridge <i>et al.</i>,  2003)'
_computing_molecular_graphics     'DIAMOND (Brandenburg & Putz, 1996)'
_computing_publication_material     'CRYSTALS (Betteridge <i>et al.</i>,  2003)'
loop_
    _atom_site_type_symbol
    _atom_site_label
    _atom_site_fract_x
    _atom_site_fract_y
    _atom_site_fract_z
    _atom_site_U_iso_or_equiv
    _atom_site_adp_type
    _atom_site_occupancy
    _atom_site_disorder_assembly
    _atom_site_disorder_group
    O O4 0.22669(10) 0.25151(5) 0.14425(9) 0.0370 Uani 1.0000 . .
    C C22 0.31510(13) 0.23591(7) 0.24925(13) 0.0319 Uani 1.0000 . .
    C C21 0.32122(13) 0.16842(7) 0.27185(13) 0.0317 Uani 1.0000 . .
    C C28 0.22217(13) 0.14597(8) 0.29517(13) 0.0321 Uani 1.0000 . .
    O O6 0.11955(9) 0.14471(6) 0.19701(9) 0.0394 Uani 1.0000 . .
    C C25 0.21442(12) 0.18139(7) 0.39228(13) 0.0307 Uani 1.0000 . .
    C C24 0.20674(12) 0.24822(7) 0.36626(13) 0.0307 Uani 1.0000 . .
    C C23 0.30828(13) 0.27030(7) 0.34760(13) 0.0318 Uani 1.0000 . .
    C C32 0.30115(14) 0.33789(8) 0.32981(15) 0.0363 Uani 1.0000 . .
    C C33 0.40054(15) 0.36720(8) 0.31923(16) 0.0427 Uani 1.0000 . .
    C C34 0.38186(18) 0.43335(9) 0.29532(17) 0.0490 Uani 1.0000 . .
    C C27 0.41327(13) 0.25457(7) 0.45347(14) 0.0335 Uani 1.0000 . .
    N N2 0.42274(11) 0.19088(6) 0.47731(11) 0.0325 Uani 1.0000 . .
    C C26 0.32503(13) 0.17096(8) 0.49585(13) 0.0323 Uani 1.0000 . .
    C C20 0.42662(13) 0.15834(8) 0.38098(13) 0.0332 Uani 1.0000 . .
    O O5 0.10637(9) 0.26078(5) 0.26700(9) 0.0358 Uani 1.0000 . .
    C C35 0.11432(13) 0.16295(8) 0.41669(14) 0.0348 Uani 1.0000 . .
    C C36 0.11823(16) 0.10271(9) 0.47005(18) 0.0468 Uani 1.0000 . .
    C C37 0.01314(19) 0.09196(11) 0.4888(2) 0.0652 Uani 1.0000 . .
    C C29 0.32990(14) 0.13606(8) 0.17273(14) 0.0360 Uani 1.0000 . .
    C C30 0.33494(17) 0.06849(8) 0.17741(15) 0.0426 Uani 1.0000 . .
    C C31 0.33958(17) 0.04267(9) 0.07231(16) 0.0464 Uani 1.0000 . .
    O O2 0.67551(10) 0.29792(6) 0.42136(11) 0.0413 Uani 1.0000 . .
    C C6 0.77461(13) 0.29360(8) 0.40309(14) 0.0353 Uani 1.0000 . .
    C C7 0.75659(13) 0.26000(8) 0.29401(14) 0.0338 Uani 1.0000 . .
    C C8 0.87254(14) 0.25041(8) 0.29625(15) 0.0380 Uani 1.0000 . .
    N N1 0.93330(11) 0.30585(7) 0.30284(12) 0.0385 Uani 1.0000 . .
    C C2 0.86849(14) 0.34194(9) 0.20364(14) 0.0380 Uani 1.0000 . .
    C C3 0.75199(13) 0.35754(8) 0.19632(13) 0.0333 Uani 1.0000 . .
    C C10 0.69017(12) 0.29876(8) 0.19190(13) 0.0320 Uani 1.0000 . .
    O O3 0.58136(9) 0.30951(5) 0.18883(9) 0.0341 Uani 1.0000 . .
    C C4 0.76841(13) 0.39174(8) 0.30365(13) 0.0350 Uani 1.0000 . .
    C C5 0.83343(13) 0.35359(8) 0.40852(14) 0.0351 Uani 1.0000 . .
    C C9 0.94652(14) 0.33854(9) 0.40532(14) 0.0392 Uani 1.0000 . .
    C C14 0.85052(15) 0.38593(8) 0.51758(14) 0.0402 Uani 1.0000 . .
    C C15 0.91418(17) 0.44422(9) 0.54001(16) 0.0468 Uani 1.0000 . .
    C C16 0.9286(2) 0.47099(10) 0.65167(17) 0.0577 Uani 1.0000 . .
    O O1 0.66640(10) 0.41465(6) 0.30104(10) 0.0421 Uani 1.0000 . .
    C C11 0.68602(14) 0.39337(8) 0.08912(14) 0.0377 Uani 1.0000 . .
    C C12 0.72891(18) 0.45457(9) 0.08051(17) 0.0520 Uani 1.0000 . .
    C C13 0.6514(2) 0.48575(10) -0.02511(18) 0.0578 Uani 1.0000 . .
    C C17 0.70163(15) 0.19948(8) 0.29070(15) 0.0399 Uani 1.0000 . .
    C C18 0.6838(2) 0.16093(9) 0.19042(19) 0.0578 Uani 1.0000 . .
    C C19 0.6477(2) 0.09893(10) 0.1998(2) 0.0639 Uani 1.0000 . .
    H H221 0.3844 0.2468 0.2435 0.0364 Uiso 1.0000 . .
    H H281 0.2387 0.1039 0.3201 0.0372 Uiso 1.0000 . .
    H H241 0.2047 0.2695 0.4312 0.0362 Uiso 1.0000 . .
    H H321 0.2918 0.3557 0.3926 0.0433 Uiso 1.0000 . .
    H H322 0.2344 0.3461 0.2617 0.0433 Uiso 1.0000 . .
    H H331 0.4665 0.3621 0.3906 0.0517 Uiso 1.0000 . .
    H H332 0.4140 0.3482 0.2579 0.0522 Uiso 1.0000 . .
    H H341 0.4453 0.4515 0.2884 0.0734 Uiso 1.0000 . .
    H H342 0.3710 0.4531 0.3553 0.0734 Uiso 1.0000 . .
    H H343 0.3152 0.4400 0.2268 0.0738 Uiso 1.0000 . .
    H H271 0.4115 0.2754 0.5181 0.0400 Uiso 1.0000 . .
    H H272 0.4803 0.2669 0.4441 0.0397 Uiso 1.0000 . .
    H H261 0.3231 0.1927 0.5587 0.0376 Uiso 1.0000 . .
    H H262 0.3335 0.1285 0.5132 0.0369 Uiso 1.0000 . .
    H H201 0.4923 0.1716 0.3704 0.0379 Uiso 1.0000 . .
    H H202 0.4354 0.1162 0.4003 0.0387 Uiso 1.0000 . .
    H H351 0.1073 0.1926 0.4673 0.0420 Uiso 1.0000 . .
    H H352 0.0468 0.1652 0.3451 0.0413 Uiso 1.0000 . .
    H H361 0.1826 0.1005 0.5424 0.0572 Uiso 1.0000 . .
    H H362 0.1255 0.0714 0.4211 0.0579 Uiso 1.0000 . .
    H H372 0.0181 0.0545 0.5240 0.1066 Uiso 1.0000 . .
    H H373 0.0058 0.1234 0.5365 0.1065 Uiso 1.0000 . .
    H H371 -0.0529 0.0913 0.4176 0.1066 Uiso 1.0000 . .
    H H292 0.3977 0.1499 0.1666 0.0441 Uiso 1.0000 . .
    H H291 0.2660 0.1473 0.1059 0.0432 Uiso 1.0000 . .
    H H302 0.3993 0.0553 0.2435 0.0525 Uiso 1.0000 . .
    H H301 0.2675 0.0528 0.1838 0.0534 Uiso 1.0000 . .
    H H312 0.3437 -0.0001 0.0775 0.0710 Uiso 1.0000 . .
    H H311 0.4058 0.0579 0.0642 0.0701 Uiso 1.0000 . .
    H H313 0.2727 0.0538 0.0072 0.0718 Uiso 1.0000 . .
    H H81 0.9151 0.2263 0.3611 0.0457 Uiso 1.0000 . .
    H H82 0.8659 0.2291 0.2287 0.0451 Uiso 1.0000 . .
    H H101 0.6800 0.2775 0.1226 0.0385 Uiso 1.0000 . .
    H H41 0.8178 0.4270 0.3091 0.0411 Uiso 1.0000 . .
    H H91 0.9852 0.3762 0.4079 0.0453 Uiso 1.0000 . .
    H H92 0.9911 0.3150 0.4707 0.0451 Uiso 1.0000 . .
    H H141 0.8903 0.3587 0.5797 0.0480 Uiso 1.0000 . .
    H H142 0.7783 0.3931 0.5183 0.0461 Uiso 1.0000 . .
    H H151 0.9877 0.4377 0.5396 0.0542 Uiso 1.0000 . .
    H H152 0.8730 0.4720 0.4804 0.0538 Uiso 1.0000 . .
    H H161 0.9692 0.5090 0.6648 0.0816 Uiso 1.0000 . .
    H H163 0.9716 0.4448 0.7131 0.0814 Uiso 1.0000 . .
    H H162 0.8570 0.4791 0.6549 0.0813 Uiso 1.0000 . .
    H H112 0.6828 0.3697 0.0256 0.0445 Uiso 1.0000 . .
    H H111 0.6100 0.3982 0.0830 0.0418 Uiso 1.0000 . .
    H H122 0.8028 0.4512 0.0804 0.0611 Uiso 1.0000 . .
    H H121 0.7358 0.4786 0.1446 0.0606 Uiso 1.0000 . .
    H H132 0.6794 0.5245 -0.0329 0.0821 Uiso 1.0000 . .
    H H131 0.6403 0.4627 -0.0907 0.0830 Uiso 1.0000 . .
    H H133 0.5790 0.4914 -0.0244 0.0836 Uiso 1.0000 . .
    H H171 0.7490 0.1778 0.3584 0.0495 Uiso 1.0000 . .
    H H172 0.6303 0.2058 0.2953 0.0493 Uiso 1.0000 . .
    H H181 0.7507 0.1601 0.1784 0.0724 Uiso 1.0000 . .
    H H182 0.6265 0.1791 0.1236 0.0733 Uiso 1.0000 . .
    H H192 0.6309 0.0768 0.1305 0.0976 Uiso 1.0000 . .
    H H193 0.7068 0.0790 0.2604 0.0985 Uiso 1.0000 . .
    H H191 0.5823 0.0993 0.2172 0.0980 Uiso 1.0000 . .
    H H61 0.8258 0.2699 0.4657 0.0408 Uiso 1.0000 . .
    H H3 0.5379 0.3125 0.1209 0.0493 Uiso 1.0000 . .
    H H2 0.6248 0.3068 0.3608 0.0653 Uiso 1.0000 . .
    H H4 0.1729 0.2612 0.1586 0.0565 Uiso 1.0000 . .
    H H5 0.0605 0.2783 0.2841 0.0541 Uiso 1.0000 . .
    H H1 0.6209 0.3901 0.2705 0.0617 Uiso 1.0000 . .
    H H6 0.0936 0.1786 0.1939 0.0573 Uiso 1.0000 . .
    H H21 0.9078 0.3782 0.2069 0.0497 Uiso 1.0000 . .
    H H22 0.8620 0.3215 0.1358 0.0487 Uiso 1.0000 . .
loop_
    _atom_site_aniso_label
    _atom_site_aniso_U_11
    _atom_site_aniso_U_22
    _atom_site_aniso_U_33
    _atom_site_aniso_U_12
    _atom_site_aniso_U_13
    _atom_site_aniso_U_23
    O4 0.0343(6) 0.0458(7) 0.0311(6) 0.0050(5) 0.0137(5) 0.0050(5)
    C22 0.0273(7) 0.0388(9) 0.0293(8) 0.0020(6) 0.0116(6) 0.0026(6)
    C21 0.0291(8) 0.0384(8) 0.0284(7) 0.0031(6) 0.0126(6) 0.0005(6)
    C28 0.0279(7) 0.0374(8) 0.0287(7) -0.0001(6) 0.0093(6) 0.0001(6)
    O6 0.0324(6) 0.0493(7) 0.0323(6) -0.0034(5) 0.0091(5) -0.0039(5)
    C25 0.0259(7) 0.0370(8) 0.0297(8) 0.0015(6) 0.0119(6) 0.0009(6)
    C24 0.0263(7) 0.0367(8) 0.0288(7) 0.0024(6) 0.0113(6) 0.0015(6)
    C23 0.0285(7) 0.0350(8) 0.0323(8) 0.0013(6) 0.0128(6) 0.0010(6)
    C32 0.0349(8) 0.0369(9) 0.0381(9) 0.0024(7) 0.0163(7) 0.0005(7)
    C33 0.0433(10) 0.0418(10) 0.0456(10) -0.0037(8) 0.0210(8) -0.0041(8)
    C34 0.0589(12) 0.0426(10) 0.0478(10) -0.0065(9) 0.0245(9) 0.0020(8)
    C27 0.0267(7) 0.0394(9) 0.0326(8) 0.0008(6) 0.0105(6) -0.0015(7)
    N2 0.0265(6) 0.0394(7) 0.0308(7) 0.0020(5) 0.0111(5) 0.0001(6)
    C26 0.0282(7) 0.0392(9) 0.0288(8) 0.0032(6) 0.0110(6) 0.0016(6)
    C20 0.0278(8) 0.0410(9) 0.0314(8) 0.0048(6) 0.0130(6) 0.0011(6)
    O5 0.0264(5) 0.0481(7) 0.0328(6) 0.0075(5) 0.0121(5) 0.0040(5)
    C35 0.0289(8) 0.0404(9) 0.0352(8) 0.0007(7) 0.0135(7) 0.0011(7)
    C36 0.0419(10) 0.0494(11) 0.0528(11) 0.0029(8) 0.0233(9) 0.0110(9)
    C37 0.0587(13) 0.0608(14) 0.0930(18) -0.0020(11) 0.0483(13) 0.0190(13)
    C29 0.0375(9) 0.0402(9) 0.0331(8) 0.0017(7) 0.0175(7) -0.0010(7)
    C30 0.0536(11) 0.0412(10) 0.0369(9) 0.0001(8) 0.0228(8) -0.0020(7)
    C31 0.0568(11) 0.0452(10) 0.0413(10) -0.0021(9) 0.0245(9) -0.0061(8)
    O2 0.0349(6) 0.0527(8) 0.0416(6) 0.0001(5) 0.0211(5) 0.0007(6)
    C6 0.0289(8) 0.0454(9) 0.0318(8) 0.0045(7) 0.0127(6) 0.0035(7)
    C7 0.0295(8) 0.0390(9) 0.0341(8) 0.0035(7) 0.0145(6) 0.0015(7)
    C8 0.0308(8) 0.0448(10) 0.0388(9) 0.0054(7) 0.0148(7) 0.0018(7)
    N1 0.0295(7) 0.0484(9) 0.0376(7) 0.0019(6) 0.0139(6) -0.0005(6)
    C2 0.0308(8) 0.0489(10) 0.0359(9) -0.0027(7) 0.0156(7) 0.0004(7)
    C3 0.0295(8) 0.0387(8) 0.0323(8) -0.0026(7) 0.0133(6) 0.0001(7)
    C10 0.0252(7) 0.0399(9) 0.0320(8) 0.0005(6) 0.0129(6) -0.0005(6)
    O3 0.0246(5) 0.0460(7) 0.0304(5) 0.0011(5) 0.0103(4) 0.0000(5)
    C4 0.0285(8) 0.0433(9) 0.0323(8) -0.0009(7) 0.0118(6) -0.0004(7)
    C5 0.0282(8) 0.0445(9) 0.0314(8) 0.0007(7) 0.0110(6) 0.0005(7)
    C9 0.0291(8) 0.0518(11) 0.0344(8) 0.0001(7) 0.0108(7) 0.0000(7)
    C14 0.0353(9) 0.0511(11) 0.0324(8) 0.0014(8) 0.0121(7) -0.0009(7)
    C15 0.0441(10) 0.0503(11) 0.0395(9) -0.0010(8) 0.0108(8) -0.0031(8)
    C16 0.0637(13) 0.0567(13) 0.0444(11) -0.0011(10) 0.0141(10) -0.0097(9)
    O1 0.0347(6) 0.0481(7) 0.0407(6) 0.0053(5) 0.0127(5) -0.0058(6)
    C11 0.0360(9) 0.0427(9) 0.0318(8) -0.0043(7) 0.0115(7) 0.0005(7)
    C12 0.0532(11) 0.0482(11) 0.0472(11) -0.0104(9) 0.0133(9) 0.0067(9)
    C13 0.0705(14) 0.0475(12) 0.0478(11) -0.0071(10) 0.0170(10) 0.0088(9)
    C17 0.0400(9) 0.0391(9) 0.0432(9) 0.0016(7) 0.0200(8) 0.0034(7)
    C18 0.0787(15) 0.0433(11) 0.0572(13) -0.0092(10) 0.0340(12) -0.0053(9)
    C19 0.0616(14) 0.0473(12) 0.0867(17) -0.0052(10) 0.0344(13) -0.0071(12)
loop_
    _geom_bond_atom_site_label_1
    _geom_bond_atom_site_label_2
    _geom_bond_site_symmetry_1
    _geom_bond_site_symmetry_2
    _geom_bond_distance
    _geom_bond_publ_flag
    O4 C22 . . 1.4323(19) no
    O4 H4 . . 0.836 no
    C22 C21 . . 1.551(2) no
    C22 C23 . . 1.540(2) no
    C22 H221 . . 0.979 no
    C21 C28 . . 1.546(2) no
    C21 C20 . . 1.545(2) no
    C21 C29 . . 1.537(2) no
    C28 O6 . . 1.4311(19) no
    C28 C25 . . 1.543(2) no
    C28 H281 . . 1.000 no
    O6 H6 . . 0.833 no
    C25 C24 . . 1.544(2) no
    C25 C26 . . 1.546(2) no
    C25 C35 . . 1.540(2) no
    C24 C23 . . 1.541(2) no
    C24 O5 . . 1.4498(18) no
    C24 H241 . . 0.988 no
    C23 C32 . . 1.543(2) no
    C23 C27 . . 1.543(2) no
    C32 C33 . . 1.526(2) no
    C32 H321 . . 0.969 no
    C32 H322 . . 0.978 no
    C33 C34 . . 1.528(3) no
    C33 H331 . . 0.986 no
    C33 H332 . . 0.990 no
    C34 H341 . . 0.970 no
    C34 H342 . . 0.965 no
    C34 H343 . . 0.974 no
    C27 N2 . . 1.468(2) no
    C27 H271 . . 0.978 no
    C27 H272 . . 0.982 no
    N2 C26 . . 1.477(2) no
    N2 C20 . . 1.481(2) no
    C26 H261 . . 0.969 no
    C26 H262 . . 0.982 no
    C20 H201 . . 0.979 no
    C20 H202 . . 0.981 no
    O5 H5 . . 0.829 no
    C35 C36 . . 1.523(3) no
    C35 H351 . . 0.974 no
    C35 H352 . . 0.992 no
    C36 C37 . . 1.525(3) no
    C36 H361 . . 0.978 no
    C36 H362 . . 0.987 no
    C37 H372 . . 0.954 no
    C37 H373 . . 0.978 no
    C37 H371 . . 0.979 no
    C29 C30 . . 1.530(3) no
    C29 H292 . . 0.981 no
    C29 H291 . . 0.965 no
    C30 C31 . . 1.521(3) no
    C30 H302 . . 0.976 no
    C30 H301 . . 0.992 no
    C31 H312 . . 0.969 no
    C31 H311 . . 0.986 no
    C31 H313 . . 0.973 no
    O2 C6 . . 1.427(2) no
    O2 H2 . . 0.824 no
    C6 C7 . . 1.549(2) no
    C6 C5 . . 1.550(2) no
    C6 H61 . . 0.979 no
    C7 C8 . . 1.533(2) no
    C7 C10 . . 1.536(2) no
    C7 C17 . . 1.541(2) no
    C8 N1 . . 1.471(2) no
    C8 H81 . . 0.970 no
    C8 H82 . . 0.980 no
    N1 C2 . . 1.473(2) no
    N1 C9 . . 1.480(2) no
    C2 C3 . . 1.541(2) no
    C2 H21 . . 0.962 no
    C2 H22 . . 0.974 no
    C3 C10 . . 1.548(2) no
    C3 C4 . . 1.541(2) no
    C3 C11 . . 1.542(2) no
    C10 O3 . . 1.4400(19) no
    C10 H101 . . 0.987 no
    O3 H3 . . 0.839 no
    C4 C5 . . 1.548(2) no
    C4 O1 . . 1.429(2) no
    C4 H41 . . 1.014 no
    C5 C9 . . 1.548(2) no
    C5 C14 . . 1.538(2) no
    C9 H91 . . 0.986 no
    C9 H92 . . 0.973 no
    C14 C15 . . 1.525(3) no
    C14 H141 . . 0.982 no
    C14 H142 . . 0.970 no
    C15 C16 . . 1.522(3) no
    C15 H151 . . 0.983 no
    C15 H152 . . 0.975 no
    C16 H161 . . 0.990 no
    C16 H163 . . 0.972 no
    C16 H162 . . 0.981 no
    O1 H1 . . 0.794 no
    C11 C12 . . 1.517(3) no
    C11 H112 . . 0.976 no
    C11 H111 . . 0.979 no
    C12 C13 . . 1.513(3) no
    C12 H122 . . 0.978 no
    C12 H121 . . 0.973 no
    C13 H132 . . 0.974 no
    C13 H131 . . 0.964 no
    C13 H133 . . 0.967 no
    C17 C18 . . 1.513(3) no
    C17 H171 . . 0.980 no
    C17 H172 . . 0.977 no
    C18 C19 . . 1.502(3) no
    C18 H181 . . 0.960 no
    C18 H182 . . 0.980 no
    C19 H192 . . 0.980 no
    C19 H193 . . 0.964 no
    C19 H191 . . 0.979 no
loop_
    _geom_angle_atom_site_label_1
    _geom_angle_atom_site_label_2
    _geom_angle_atom_site_label_3
    _geom_angle_site_symmetry_1
    _geom_angle_site_symmetry_2
    _geom_angle_site_symmetry_3
    _geom_angle
    _geom_angle_publ_flag
    C22 O4 H4 . . . 106.1 no
    O4 C22 C21 . . . 112.55(13) no
    O4 C22 C23 . . . 111.96(13) no
    C21 C22 C23 . . . 110.71(13) no
    O4 C22 H221 . . . 106.2 no
    C21 C22 H221 . . . 106.7 no
    C23 C22 H221 . . . 108.5 no
    C22 C21 C28 . . . 112.32(13) no
    C22 C21 C20 . . . 106.14(13) no
    C28 C21 C20 . . . 106.18(13) no
    C22 C21 C29 . . . 108.86(13) no
    C28 C21 C29 . . . 112.08(14) no
    C20 C21 C29 . . . 111.09(13) no
    C21 C28 O6 . . . 113.01(13) no
    C21 C28 C25 . . . 110.05(13) no
    O6 C28 C25 . . . 113.04(13) no
    C21 C28 H281 . . . 106.8 no
    O6 C28 H281 . . . 105.8 no
    C25 C28 H281 . . . 107.7 no
    C28 O6 H6 . . . 104.0 no
    C28 C25 C24 . . . 110.28(13) no
    C28 C25 C26 . . . 106.56(12) no
    C24 C25 C26 . . . 107.18(13) no
    C28 C25 C35 . . . 112.72(13) no
    C24 C25 C35 . . . 109.14(13) no
    C26 C25 C35 . . . 110.79(13) no
    C25 C24 C23 . . . 111.76(13) no
    C25 C24 O5 . . . 110.02(13) no
    C23 C24 O5 . . . 108.96(12) no
    C25 C24 H241 . . . 108.0 no
    C23 C24 H241 . . . 108.3 no
    O5 C24 H241 . . . 109.7 no
    C22 C23 C24 . . . 108.97(13) no
    C22 C23 C32 . . . 113.24(14) no
    C24 C23 C32 . . . 110.03(13) no
    C22 C23 C27 . . . 107.17(13) no
    C24 C23 C27 . . . 107.33(13) no
    C32 C23 C27 . . . 109.90(13) no
    C23 C32 C33 . . . 116.31(14) no
    C23 C32 H321 . . . 107.7 no
    C33 C32 H321 . . . 108.2 no
    C23 C32 H322 . . . 107.5 no
    C33 C32 H322 . . . 108.5 no
    H321 C32 H322 . . . 108.3 no
    C32 C33 C34 . . . 111.86(16) no
    C32 C33 H331 . . . 108.5 no
    C34 C33 H331 . . . 108.3 no
    C32 C33 H332 . . . 109.5 no
    C34 C33 H332 . . . 109.1 no
    H331 C33 H332 . . . 109.6 no
    C33 C34 H341 . . . 111.2 no
    C33 C34 H342 . . . 110.6 no
    H341 C34 H342 . . . 107.8 no
    C33 C34 H343 . . . 110.3 no
    H341 C34 H343 . . . 109.5 no
    H342 C34 H343 . . . 107.3 no
    C23 C27 N2 . . . 112.55(13) no
    C23 C27 H271 . . . 109.6 no
    N2 C27 H271 . . . 108.5 no
    C23 C27 H272 . . . 109.9 no
    N2 C27 H272 . . . 107.7 no
    H271 C27 H272 . . . 108.5 no
    C27 N2 C26 . . . 109.33(12) no
    C27 N2 C20 . . . 109.62(13) no
    C26 N2 C20 . . . 109.22(13) no
    C25 C26 N2 . . . 112.30(13) no
    C25 C26 H261 . . . 108.8 no
    N2 C26 H261 . . . 108.5 no
    C25 C26 H262 . . . 109.2 no
    N2 C26 H262 . . . 108.3 no
    H261 C26 H262 . . . 109.8 no
    C21 C20 N2 . . . 112.41(13) no
    C21 C20 H201 . . . 109.5 no
    N2 C20 H201 . . . 108.2 no
    C21 C20 H202 . . . 110.3 no
    N2 C20 H202 . . . 107.7 no
    H201 C20 H202 . . . 108.5 no
    C24 O5 H5 . . . 110.4 no
    C25 C35 C36 . . . 117.98(14) no
    C25 C35 H351 . . . 106.7 no
    C36 C35 H351 . . . 107.3 no
    C25 C35 H352 . . . 107.5 no
    C36 C35 H352 . . . 109.1 no
    H351 C35 H352 . . . 108.0 no
    C35 C36 C37 . . . 110.91(17) no
    C35 C36 H361 . . . 109.9 no
    C37 C36 H361 . . . 108.6 no
    C35 C36 H362 . . . 109.7 no
    C37 C36 H362 . . . 109.3 no
    H361 C36 H362 . . . 108.4 no
    C36 C37 H372 . . . 109.6 no
    C36 C37 H373 . . . 109.0 no
    H372 C37 H373 . . . 110.0 no
    C36 C37 H371 . . . 111.0 no
    H372 C37 H371 . . . 107.7 no
    H373 C37 H371 . . . 109.6 no
    C21 C29 C30 . . . 117.32(14) no
    C21 C29 H292 . . . 107.9 no
    C30 C29 H292 . . . 107.2 no
    C21 C29 H291 . . . 107.4 no
    C30 C29 H291 . . . 107.9 no
    H292 C29 H291 . . . 108.9 no
    C29 C30 C31 . . . 111.38(15) no
    C29 C30 H302 . . . 110.4 no
    C31 C30 H302 . . . 109.9 no
    C29 C30 H301 . . . 109.5 no
    C31 C30 H301 . . . 108.3 no
    H302 C30 H301 . . . 107.3 no
    C30 C31 H312 . . . 110.0 no
    C30 C31 H311 . . . 109.5 no
    H312 C31 H311 . . . 109.2 no
    C30 C31 H313 . . . 109.5 no
    H312 C31 H313 . . . 108.9 no
    H311 C31 H313 . . . 109.7 no
    C6 O2 H2 . . . 106.8 no
    O2 C6 C7 . . . 112.81(14) no
    O2 C6 C5 . . . 114.11(14) no
    C7 C6 C5 . . . 110.76(13) no
    O2 C6 H61 . . . 105.0 no
    C7 C6 H61 . . . 107.1 no
    C5 C6 H61 . . . 106.4 no
    C6 C7 C8 . . . 106.33(14) no
    C6 C7 C10 . . . 109.84(14) no
    C8 C7 C10 . . . 107.59(13) no
    C6 C7 C17 . . . 110.63(14) no
    C8 C7 C17 . . . 109.20(14) no
    C10 C7 C17 . . . 112.98(14) no
    C7 C8 N1 . . . 113.30(14) no
    C7 C8 H81 . . . 107.9 no
    N1 C8 H81 . . . 108.9 no
    C7 C8 H82 . . . 109.7 no
    N1 C8 H82 . . . 108.4 no
    H81 C8 H82 . . . 108.6 no
    C8 N1 C2 . . . 108.51(13) no
    C8 N1 C9 . . . 109.61(14) no
    C2 N1 C9 . . . 109.42(14) no
    N1 C2 C3 . . . 112.43(14) no
    N1 C2 H21 . . . 109.2 no
    C3 C2 H21 . . . 108.2 no
    N1 C2 H22 . . . 110.1 no
    C3 C2 H22 . . . 110.1 no
    H21 C2 H22 . . . 106.6 no
    C2 C3 C10 . . . 107.58(14) no
    C2 C3 C4 . . . 107.37(13) no
    C10 C3 C4 . . . 109.76(13) no
    C2 C3 C11 . . . 110.44(13) no
    C10 C3 C11 . . . 109.11(13) no
    C4 C3 C11 . . . 112.46(14) no
    C7 C10 C3 . . . 110.85(13) no
    C7 C10 O3 . . . 108.86(13) no
    C3 C10 O3 . . . 111.07(13) no
    C7 C10 H101 . . . 109.6 no
    C3 C10 H101 . . . 108.8 no
    O3 C10 H101 . . . 107.6 no
    C10 O3 H3 . . . 106.2 no
    C3 C4 C5 . . . 110.40(14) no
    C3 C4 O1 . . . 112.65(13) no
    C5 C4 O1 . . . 113.17(14) no
    C3 C4 H41 . . . 107.6 no
    C5 C4 H41 . . . 105.8 no
    O1 C4 H41 . . . 106.8 no
    C4 C5 C6 . . . 111.37(13) no
    C4 C5 C9 . . . 106.53(14) no
    C6 C5 C9 . . . 106.02(14) no
    C4 C5 C14 . . . 112.05(15) no
    C6 C5 C14 . . . 109.69(14) no
    C9 C5 C14 . . . 110.97(14) no
    C5 C9 N1 . . . 112.46(14) no
    C5 C9 H91 . . . 107.4 no
    N1 C9 H91 . . . 109.1 no
    C5 C9 H92 . . . 109.6 no
    N1 C9 H92 . . . 109.1 no
    H91 C9 H92 . . . 109.1 no
    C5 C14 C15 . . . 116.59(15) no
    C5 C14 H141 . . . 107.2 no
    C15 C14 H141 . . . 108.6 no
    C5 C14 H142 . . . 108.8 no
    C15 C14 H142 . . . 108.6 no
    H141 C14 H142 . . . 106.6 no
    C14 C15 C16 . . . 111.66(17) no
    C14 C15 H151 . . . 109.6 no
    C16 C15 H151 . . . 109.5 no
    C14 C15 H152 . . . 108.9 no
    C16 C15 H152 . . . 108.7 no
    H151 C15 H152 . . . 108.4 no
    C15 C16 H161 . . . 110.9 no
    C15 C16 H163 . . . 110.6 no
    H161 C16 H163 . . . 107.3 no
    C15 C16 H162 . . . 112.2 no
    H161 C16 H162 . . . 106.9 no
    H163 C16 H162 . . . 108.7 no
    C4 O1 H1 . . . 105.5 no
    C3 C11 C12 . . . 117.40(15) no
    C3 C11 H112 . . . 107.4 no
    C12 C11 H112 . . . 108.8 no
    C3 C11 H111 . . . 107.8 no
    C12 C11 H111 . . . 107.0 no
    H112 C11 H111 . . . 108.1 no
    C11 C12 C13 . . . 111.20(16) no
    C11 C12 H122 . . . 109.4 no
    C13 C12 H122 . . . 109.3 no
    C11 C12 H121 . . . 110.5 no
    C13 C12 H121 . . . 108.5 no
    H122 C12 H121 . . . 107.9 no
    C12 C13 H132 . . . 111.9 no
    C12 C13 H131 . . . 111.1 no
    H132 C13 H131 . . . 108.5 no
    C12 C13 H133 . . . 110.4 no
    H132 C13 H133 . . . 107.5 no
    H131 C13 H133 . . . 107.2 no
    C7 C17 C18 . . . 116.01(15) no
    C7 C17 H171 . . . 107.6 no
    C18 C17 H171 . . . 108.2 no
    C7 C17 H172 . . . 108.8 no
    C18 C17 H172 . . . 109.3 no
    H171 C17 H172 . . . 106.7 no
    C17 C18 C19 . . . 114.05(19) no
    C17 C18 H181 . . . 109.4 no
    C19 C18 H181 . . . 109.8 no
    C17 C18 H182 . . . 108.6 no
    C19 C18 H182 . . . 108.2 no
    H181 C18 H182 . . . 106.5 no
    C18 C19 H192 . . . 111.1 no
    C18 C19 H193 . . . 109.1 no
    H192 C19 H193 . . . 108.8 no
    C18 C19 H191 . . . 110.5 no
    H192 C19 H191 . . . 109.8 no
    H193 C19 H191 . . . 107.6 no
loop_
    _geom_hbond_atom_site_label_D
    _geom_hbond_atom_site_label_H
    _geom_hbond_atom_site_label_A
    _geom_hbond_site_symmetry_D
    _geom_hbond_site_symmetry_H
    _geom_hbond_site_symmetry_A
    _geom_hbond_distance_DH
    _geom_hbond_distance_HA
    _geom_hbond_distance_DA
    _geom_hbond_angle_DHA
    _geom_hbond_publ_flag
    C26 H261 O4 . . 4_555 0.97 2.38 3.261(3) 151 yes
    C35 H351 O4 . . 4_555 0.97 2.54 3.344(3) 140 yes
    C31 H312 O1 . . 3_645 0.97 2.54 3.355(3) 142 yes
    O3 H3 N2 . . 4_554 0.84 1.87 2.696(3) 168 yes
    O2 H2 O3 . . . 0.82 2.08 2.788(3) 143 yes
    O4 H4 O5 . . . 0.84 1.96 2.696(3) 147 yes
    O5 H5 N1 . . 1_455 0.83 1.90 2.713(3) 167 yes
    O1 H1 O3 . . . 0.79 2.07 2.777(3) 149 yes
    O6 H6 O5 . . . 0.83 2.07 2.810(3) 148 yes
