# Supplementary material for: 3,5,7-Tripropyl-1-aza­adamantane-4,6,10-triol
Source: Acta Crystallogr Sect E Struct Rep Online. 2008 Apr 4;64(Pt 5):o803–4. doi: 10.1107/S1600536808006284 (PMC2961298; doi:10.1107/S1600536808006284)
Supplement: Supplementary file 2 [file e-64-0o803-Isup2.hkl]

data_I
#  import in P 21/a                        
_audit_creation_date        08-02-08
_audit_creation_method      CRYSTALS 

_cell_length_a                    13.192(5)
_cell_angle_alpha                 90
_cell_length_b                    22.617(5)
_cell_angle_beta                  114.447(5)
_cell_length_c                    13.114(5)
_cell_angle_gamma                 90

# NOTE Fc on scale of Fo,      0.26635
# Status flags: 
#    o - used in refinement 
#    < - excluded by I/sigmaI cutoff 
#    x - excluded for another reason  

loop_
_refln_index_h
_refln_index_k
_refln_index_l
_refln_F_squared_meas
_refln_F_squared_calc
_refln_F_squared_sigma
_refln_observed_status
   2   0   0     4711.70        0.00      121.40 x
   3   0   0     2623.20     2574.58       90.40 o
   4   0   0     1236.70     1275.38       20.60 o
   5   0   0      491.70      464.62        6.50 o
   6   0   0        7.40        8.54        0.30 o
   7   0   0        1.00        0.55        0.40 <
   8   0   0      111.20       98.24        1.80 o
   9   0   0      716.50      668.30       11.00 o
  10   0   0       39.80       33.67        1.00 o
  11   0   0      518.40      488.32        9.60 o
  12   0   0       28.50       29.00        1.20 o
  13   0   0        1.70        3.36        0.60 o
  14   0   0        1.90        2.36        0.60 o
  15   0   0        0.00        0.09        0.01 <
   1   1   0        0.00        0.00        0.01 <
   2   1   0      189.15        0.00        2.82 x
   3   1   0      121.55      123.23        1.80 o
   4   1   0      266.60      272.70        3.96 o
   5   1   0        0.15        0.07        0.08 o
   6   1   0        0.75        2.40        0.26 <
   7   1   0       42.70       46.00        0.90 o
   8   1   0       63.75       58.02        1.20 o
   9   1   0       88.00       96.10        1.80 o
  10   1   0       99.70       94.37        2.10 o
  11   1   0      115.45      115.02        2.59 o
  12   1   0       16.40       18.08        0.61 o
  13   1   0        0.75        0.98        0.90 <
  14   1   0        1.30        1.93        0.80 <
  15   1   0        0.20        0.75        0.45 <
   0   2   0       -0.05        0.00        0.01 <
   1   2   0       -0.05        0.00        0.04 <
   2   2   0      824.20        0.00       19.92 x
   3   2   0      272.55      276.22        3.85 o
   4   2   0       15.70       12.34        0.40 o
   5   2   0       19.90       18.13        0.50 o
   6   2   0      171.30      168.02        2.90 o
   7   2   0       50.25       48.78        1.20 o
   8   2   0       87.15       87.91        1.96 o
   9   2   0      130.50      127.85        2.70 o
  10   2   0       89.35       86.17        1.91 o
  11   2   0      222.15      223.83        4.13 o
  12   2   0        1.65        1.80        0.25 o
  13   2   0        2.50        3.53        0.61 o
  14   2   0        0.25        0.57        0.70 <
  15   2   0        4.10        5.61        0.70 o
   1   3   0      369.65        0.00        6.60 x
   2   3   0       65.35       70.57        1.20 o
   3   3   0       78.65       82.35        1.35 o
   4   3   0        1.45        1.29        0.20 o
   5   3   0       16.10       16.40        0.50 o
   6   3   0       14.60       15.26        0.45 o
   7   3   0        5.10        5.69        0.30 o
   8   3   0       32.25       32.51        0.90 o
   9   3   0       38.85       35.91        1.05 o
  10   3   0       -0.10        0.01        0.16 <
  11   3   0        1.80        1.78        0.30 o
  12   3   0        0.30        0.31        0.44 <
  13   3   0        1.40        1.26        0.70 o
  14   3   0        2.95        3.32        0.75 o
  15   3   0        4.05        3.96        0.75 o
   0   4   0      429.75        0.00       10.32 x
   1   4   0        7.10        0.00        0.20 x
   2   4   0        5.40        5.40        0.20 o
   3   4   0        6.70        8.15        0.25 o
   4   4   0       73.40       74.24        1.30 o
   5   4   0        0.20        0.00        0.16 <
   6   4   0       99.55       97.81        1.91 o
   7   4   0       56.05       58.76        1.32 o
   8   4   0       14.55       13.12        0.50 o
   9   4   0       -0.10        0.09        0.22 <
  10   4   0       22.85       20.89        0.85 o
  11   4   0        4.55        5.13        0.40 o
  12   4   0        0.85        1.52        0.66 <
  13   4   0       -0.15        0.04        0.62 <
  14   4   0        2.05        1.70        1.10 <
  15   4   0        1.05        0.44        0.89 <
   1   5   0        1.00        0.72        0.15 o
   2   5   0        8.70        9.40        0.30 o
   3   5   0       20.00       20.43        0.50 o
   4   5   0       55.30       54.32        1.20 o
   5   5   0        1.50        2.09        0.20 o
   6   5   0       98.45       95.53        2.00 o
   7   5   0       16.75       18.00        0.55 o
   8   5   0       12.75       11.87        0.50 o
   9   5   0        0.10        0.56        0.13 <
  10   5   0        8.70        8.06        0.55 o
  11   5   0        0.45        0.18        0.40 <
  12   5   0        3.50        4.52        0.50 o
  13   5   0        0.25        0.08        0.48 <
  14   5   0        2.30        2.52        0.71 o
  15   5   0        0.05        0.00        1.18 <
   0   6   0        9.25        9.07        0.40 o
   1   6   0       26.95       28.26        0.70 o
   2   6   0       70.60       75.27        1.40 o
   3   6   0        0.30        0.88        0.11 o
   4   6   0        5.05        6.62        0.30 o
   5   6   0       56.95       51.28        1.25 o
   6   6   0        7.50        9.50        0.35 o
   7   6   0       56.45       53.41        1.30 o
   8   6   0      104.05       94.14        2.20 o
   9   6   0       16.05       18.06        0.65 o
  10   6   0        3.05        3.52        0.30 o
  11   6   0        7.80        8.57        0.51 o
  12   6   0        0.10        0.01        0.19 <
  13   6   0        2.85        3.22        0.71 o
  14   6   0        3.75        2.90        0.75 o
  15   6   0        0.25        0.01        0.64 <
   1   7   0       22.75       28.42        0.60 o
   2   7   0      226.55      221.96        4.31 o
   3   7   0      107.85      105.81        2.15 o
   4   7   0       19.45       16.10        0.60 o
   5   7   0      171.60      175.45        3.15 o
   6   7   0        5.05        6.21        0.25 o
   7   7   0       10.20       10.22        0.45 o
   8   7   0        8.05        8.40        0.50 o
   9   7   0       55.15       51.71        1.45 o
  10   7   0       11.50       12.70        0.55 o
  11   7   0       12.95       13.61        0.65 o
  12   7   0        0.05        0.37        0.44 <
  13   7   0       -0.05        0.22        0.79 <
  14   7   0        0.75        0.78        0.63 <
  15   7   0       -0.20        0.33        0.89 <
   0   8   0        0.15        0.01        0.23 <
   1   8   0      238.00      228.67        4.65 o
   2   8   0      154.80      156.48        2.85 o
   3   8   0      671.85      635.64       11.63 o
   4   8   0        0.05        0.33        0.15 <
   5   8   0       27.35       23.51        0.90 o
   6   8   0        6.65        6.05        0.30 o
   7   8   0        0.00        0.05        0.01 <
   8   8   0      204.10      182.36        3.90 o
   9   8   0       10.65       10.66        0.60 o
  10   8   0        0.50        0.67        0.42 <
  11   8   0        1.95        2.36        0.30 o
  12   8   0        5.35        6.07        0.55 o
  13   8   0        0.70        1.15        0.92 <
  14   8   0        6.25        6.25        0.86 o
  15   8   0        1.10        1.38        0.95 <
   1   9   0      816.60      797.16       18.90 o
   2   9   0      547.10      523.88        8.95 o
   3   9   0        6.05        5.51        0.35 o
   4   9   0       68.25       59.82        1.60 o
   5   9   0        3.90        3.50        0.30 o
   6   9   0       -0.05        0.22        0.09 <
   7   9   0       15.55       16.75        0.61 o
   8   9   0       62.75       64.16        1.67 o
   9   9   0      133.85      137.22        3.10 o
  10   9   0       87.90       86.04        2.36 o
  11   9   0       10.85       11.54        0.61 o
  12   9   0       19.15       18.86        1.30 o
  13   9   0        0.60        0.73        0.88 <
  14   9   0       -0.10        0.17        0.71 <
  15   9   0        0.40        0.88        0.89 <
   0  10   0      605.85      556.09       14.90 o
   1  10   0      134.25      131.11        3.65 o
   2  10   0      115.00      111.05        2.51 o
   3  10   0      228.45      220.42        4.30 o
   4  10   0        6.10        5.70        0.40 o
   5  10   0       13.40       15.18        0.60 o
   6  10   0       76.95       80.16        1.90 o
   7  10   0        0.15        0.17        0.08 o
   8  10   0       51.35       50.04        1.51 o
   9  10   0        2.25        2.21        0.30 o
  10  10   0        0.85        1.31        0.65 <
  11  10   0        0.05        0.47        0.13 <
  12  10   0        2.50        2.54        0.65 o
  13  10   0        4.65        4.37        0.65 o
  14  10   0        8.55        7.33        1.10 o
   1  11   0     1606.65     1366.39       49.95 o
   2  11   0      305.40      287.49        5.25 o
   3  11   0        1.20        1.04        0.20 o
   4  11   0       54.05       54.12        1.40 o
   5  11   0        0.45        0.77        0.35 <
   6  11   0        0.35        0.76        0.31 <
   7  11   0        6.45        6.94        0.40 o
   8  11   0       49.80       49.90        1.30 o
   9  11   0       97.35       95.53        2.35 o
  10  11   0       71.30       68.30        2.35 o
  11  11   0        7.60        8.91        0.61 o
  12  11   0       25.00       23.31        1.50 o
  13  11   0        0.05        0.11        0.27 <
  14  11   0        9.95        8.20        1.20 o
   0  12   0      294.75      278.66        7.85 o
   1  12   0       13.45       13.88        0.90 o
   2  12   0        8.70        6.85        0.45 o
   3  12   0        3.60        4.81        0.30 o
   4  12   0       17.05       15.63        0.70 o
   5  12   0       -0.15        0.19        0.15 <
   6  12   0        4.35        3.99        0.35 o
   7  12   0        0.45        1.12        0.54 <
   8  12   0        2.45        3.02        0.32 o
   9  12   0       57.45       58.15        1.70 o
  10  12   0        1.80        2.36        0.35 o
  11  12   0       11.20       12.74        0.81 o
  12  12   0        2.75        3.04        0.61 o
  13  12   0        8.25        8.99        1.36 o
  14  12   0        1.40        1.26        0.85 <
   1  13   0       30.55       30.74        1.05 o
   2  13   0       90.95       90.47        2.15 o
   3  13   0       76.40       77.33        2.10 o
   4  13   0        3.95        3.95        0.35 o
   5  13   0       72.25       66.47        1.90 o
   6  13   0        4.15        5.29        0.40 o
   7  13   0        0.40        0.90        0.25 <
   8  13   0        1.90        2.29        0.32 o
   9  13   0       52.15       53.55        2.01 o
  10  13   0        5.15        6.08        0.50 o
  11  13   0        9.85       10.20        0.85 o
  12  13   0        0.45        0.03        0.53 <
  13  13   0        2.60        2.17        0.71 o
  14  13   0        8.35        7.48        0.86 o
   0  14   0      146.10      135.58        4.50 o
   1  14   0        6.15        8.13        0.40 o
   2  14   0        1.30        1.45        0.30 o
   3  14   0       13.05       13.81        0.60 o
   4  14   0        1.65        2.25        0.30 o
   5  14   0        1.25        2.09        0.30 o
   6  14   0       22.65       21.24        1.10 o
   7  14   0       -0.05        0.70        0.23 <
   8  14   0        0.90        0.86        0.52 <
   9  14   0       12.20       13.45        0.61 o
  10  14   0        2.35        2.60        0.45 o
  11  14   0        5.45        6.31        0.80 o
  12  14   0        0.25        0.41        0.60 <
  13  14   0        1.15        1.11        1.27 <
   1  15   0       43.45       38.83        1.40 o
   2  15   0       39.60       32.41        1.45 o
   3  15   0       11.90       13.30        0.60 o
   4  15   0        0.60        0.81        0.46 <
   5  15   0       12.10       12.57        0.65 o
   6  15   0       35.90       39.11        1.46 o
   7  15   0       16.15       16.62        0.95 o
   8  15   0       27.05       25.98        1.16 o
   9  15   0        1.20        1.51        0.53 o
  10  15   0        2.25        1.98        0.61 o
  11  15   0        1.40        1.84        0.70 o
  12  15   0       -0.05        0.01        0.97 <
  13  15   0        0.30        1.03        0.77 <
   0  16   0       13.80       13.95        0.91 o
   1  16   0       24.40       24.04        0.95 o
   2  16   0        0.70        0.82        0.50 <
   3  16   0       14.75       16.38        0.70 o
   4  16   0        0.65        0.32        0.48 <
   5  16   0       79.05       75.01        2.30 o
   6  16   0       51.00       54.20        1.70 o
   7  16   0        2.60        3.68        0.45 o
   8  16   0       -0.20        0.00        0.34 <
   9  16   0        0.05        0.11        0.23 <
  10  16   0        4.80        5.27        0.65 o
  11  16   0        1.60        1.14        0.65 o
  12  16   0        2.00        1.96        0.65 o
  13  16   0       -0.35        0.00        1.06 <
   1  17   0        5.55        6.95        0.45 o
   2  17   0        0.35        0.15        0.35 <
   3  17   0        2.95        4.05        0.40 o
   4  17   0       34.15       34.56        1.30 o
   5  17   0        3.40        3.48        0.40 o
   6  17   0       54.05       53.08        2.00 o
   7  17   0        6.80        7.12        0.55 o
   8  17   0        0.85        1.82        0.52 <
   9  17   0        0.55        0.56        0.54 <
  10  17   0       -0.35        0.02        0.67 <
  11  17   0        0.10        0.25        0.35 <
  12  17   0        1.00        1.36        0.91 <
   0  18   0       62.40       65.58        2.80 o
   1  18   0        1.50        1.78        0.30 o
   2  18   0        0.05        0.43        0.35 <
   3  18   0        4.20        4.85        0.45 o
   4  18   0        0.05        0.22        0.23 <
   5  18   0       39.60       39.06        1.51 o
   6  18   0       19.95       23.44        1.10 o
   7  18   0        0.95        1.77        0.56 <
   8  18   0        0.20        0.04        0.36 <
   9  18   0        1.30        2.60        0.76 <
  10  18   0        0.20        0.38        0.91 <
  11  18   0        2.25        2.57        0.75 o
  12  18   0        4.30        4.39        0.91 o
   1  19   0       24.15       26.53        1.05 o
   2  19   0       42.90       42.11        1.70 o
   3  19   0        2.40        3.99        0.40 o
   4  19   0       73.50       70.38        2.47 o
   5  19   0        7.70        8.63        0.65 o
   6  19   0       18.25       20.55        1.05 o
   7  19   0       18.25       18.55        1.18 o
   8  19   0        2.05        2.26        0.86 o
   9  19   0        2.20        2.59        0.55 o
  10  19   0        0.65        0.98        0.97 <
  11  19   0        0.95        1.39        0.62 <
  12  19   0        2.95        3.30        0.90 o
   0  20   0      236.10      192.56       11.21 o
   1  20   0        4.30        4.84        0.57 o
   2  20   0       17.90       21.00        1.16 o
   3  20   0        6.65        9.44        0.65 o
   4  20   0       -0.05        0.48        0.44 <
   5  20   0        0.10        0.46        0.48 <
   6  20   0       17.50       20.42        1.18 o
   7  20   0        0.90        1.19        0.73 <
   8  20   0        2.10        2.36        0.60 o
   9  20   0        7.70        7.20        1.00 o
  10  20   0       -0.30        0.18        0.68 <
  11  20   0        1.95        3.22        0.91 o
   1  21   0       35.60       39.15        1.78 o
   2  21   0        3.85        4.74        0.57 o
   3  21   0        2.55        3.02        0.61 o
   4  21   0       37.00       37.36        2.53 o
   5  21   0       10.50       11.68        0.96 o
   6  21   0        2.70        3.15        0.80 o
   7  21   0       16.70       17.49        1.40 o
   8  21   0        0.00        0.14        0.89 <
   9  21   0        0.20        0.07        0.85 <
  10  21   0        2.20        2.38        0.80 o
  11  21   0        0.30        0.07        0.77 <
   0  22   0       48.55       41.66        3.23 o
   1  22   0        1.50        1.98        0.51 o
   2  22   0        5.55        4.89        0.81 o
   3  22   0        1.55        1.77        0.55 o
   4  22   0        1.05        2.29        0.94 <
   5  22   0        3.05        2.80        0.65 o
   6  22   0        0.40        0.89        0.89 <
   7  22   0        0.35        0.25        0.82 <
   8  22   0        0.80        1.21        1.52 <
   9  22   0        0.50        0.91        1.05 <
  10  22   0       -0.25        0.60        1.85 <
   1  23   0        1.65        0.92        0.65 o
   2  23   0        4.60        6.02        0.71 o
   3  23   0        0.00        0.16        0.01 <
   4  23   0        5.95        5.72        0.75 o
   5  23   0        1.30        1.58        0.65 o
   6  23   0        5.45        4.73        1.00 o
   7  23   0        1.85        2.15        0.75 o
   8  23   0       -0.25        0.09        0.70 <
   9  23   0        0.05        0.15        0.70 <
  10  23   0        4.85        4.21        1.00 o
   0  24   0        0.25        0.32        0.80 <
   1  24   0       -0.05        0.19        0.22 <
   2  24   0        1.05        1.49        0.82 <
   3  24   0        3.35        4.79        0.71 o
   4  24   0        0.65        0.91        0.75 <
   5  24   0        2.10        2.49        0.71 o
   6  24   0        5.25        4.15        0.90 o
   7  24   0       -0.75        0.01        1.80 <
   8  24   0        1.20        0.93        1.26 <
   9  24   0        0.60        0.74        1.53 <
   1  25   0        0.25        0.54        1.23 <
   2  25   0        0.40        0.82        0.93 <
   3  25   0        0.85        0.04        1.26 <
   4  25   0        2.10        1.61        0.91 o
   5  25   0        2.15        1.47        0.80 o
   6  25   0        1.50        2.09        0.85 <
   7  25   0        0.70        0.99        1.98 <
   8  25   0        1.15        0.78        1.06 <
   0  26   0        0.70        0.00        1.51 <
   1  26   0        0.35        0.27        0.73 <
   2  26   0        0.75        0.96        0.87 <
   3  26   0       -0.25        0.05        0.71 <
   4  26   0        0.15        0.01        0.46 <
   5  26   0        2.70        1.90        0.96 o
   6  26   0        0.65        0.30        1.45 <
   7  26   0       12.10       10.06        1.67 o
   1  27   0        8.70        6.85        1.00 o
   2  27   0        0.60        0.11        0.49 <
   3  27   0        0.00        0.01        1.13 <
   4  27   0        0.10        0.04        0.69 <
   5  27   0        0.95        0.54        1.01 <
   6  27   0        2.80        3.55        1.02 o
   0  28   0        0.30        0.25        1.73 <
   1  28   0        0.80        0.84        0.91 <
   2  28   0        6.05        5.15        1.30 o
   3  28   0       14.75       14.48        1.35 o
   4  28   0        1.05        1.02        1.55 <
   5  28   0       15.90       13.05        1.59 o
   1  29   0       -0.30        0.00        0.99 <
   2  29   0        1.40        0.87        1.21 <
   3  29   0       -0.20        0.12        0.80 <
 -16   1   1        1.40        2.33        0.80 <
 -15   1   1        0.80        0.40        0.91 <
 -14   1   1        4.50        5.68        0.81 o
 -13   1   1       20.70       22.49        1.00 o
 -12   1   1        0.40        0.32        0.28 <
 -11   1   1       14.45       16.52        0.55 o
 -10   1   1       51.90       49.85        1.15 o
  -9   1   1        6.30        7.35        0.30 o
  -8   1   1       95.20       90.61        1.66 o
  -7   1   1       38.70       39.49        0.75 o
  -6   1   1        3.35        3.96        0.20 o
  -5   1   1       23.30       21.89        0.45 o
  -4   1   1       71.15       72.78        1.10 o
  -3   1   1      135.95      141.39        2.30 o
  -2   1   1       27.80        0.00        0.55 x
  -1   1   1       -0.05        0.00        0.01 <
   1   1   1      447.25        0.00       11.60 x
   2   1   1       21.10       23.41        0.40 o
   3   1   1       86.00       91.40        1.45 o
   4   1   1       99.70       98.00        1.55 o
   5   1   1        1.15        1.63        0.16 o
   6   1   1       46.40       47.14        1.00 o
   7   1   1       81.05       78.12        1.45 o
   8   1   1       10.60       10.03        0.40 o
   9   1   1       20.45       22.00        0.65 o
  10   1   1      140.75      141.11        2.95 o
  11   1   1       11.40       13.07        0.60 o
  12   1   1        7.85        8.00        0.80 o
  13   1   1        1.35        1.17        1.33 <
  14   1   1        4.20        3.80        0.90 o
  15   1   1        1.45        1.15        0.86 <
 -16   2   1        4.00        3.80        0.90 o
 -15   2   1        1.15        2.34        0.91 <
 -14   2   1        2.80        2.83        0.70 o
 -13   2   1       13.80       13.05        0.73 o
 -12   2   1        5.30        6.12        0.40 o
 -11   2   1        0.90        0.66        0.57 <
 -10   2   1       47.80       46.38        1.15 o
  -9   2   1       82.20       76.07        1.65 o
  -8   2   1        6.15        4.43        0.35 o
  -7   2   1        1.60        1.27        0.20 o
  -6   2   1      154.75      149.00        2.30 o
  -5   2   1       66.00       61.15        1.05 o
  -4   2   1      164.95      157.79        2.45 o
  -3   2   1      287.35      314.15        4.07 o
  -2   2   1      969.00        0.00       26.49 x
  -1   2   1       35.00        0.00        2.42 x
   0   2   1       -0.10        0.00        0.06 <
   1   2   1      246.95        0.00        3.91 x
   2   2   1      689.85      706.97        9.70 o
   3   2   1      233.45      230.47        3.41 o
   4   2   1        0.30        0.39        0.11 o
   5   2   1       59.75       58.07        1.15 o
   6   2   1        1.95        2.33        0.20 o
   7   2   1       25.45       26.03        0.65 o
   8   2   1       16.95       15.89        0.60 o
   9   2   1       53.40       50.51        1.30 o
  10   2   1        7.25        7.52        0.45 o
  11   2   1       18.50       21.49        0.71 o
  12   2   1        2.55        3.34        0.50 o
  13   2   1        7.10        6.75        1.10 o
  14   2   1        0.85        0.58        0.91 <
  15   2   1        1.15        0.86        1.13 <
 -16   3   1        1.50        1.57        0.80 <
 -15   3   1        0.85        0.78        1.11 <
 -14   3   1        6.95        7.70        0.96 o
 -13   3   1        5.60        7.30        0.45 o
 -12   3   1       23.10       24.21        0.86 o
 -11   3   1       10.35        9.47        0.45 o
 -10   3   1       34.20       35.71        0.90 o
  -9   3   1       64.95       66.55        1.50 o
  -8   3   1       26.35       24.40        0.70 o
  -7   3   1       36.95       33.82        0.85 o
  -6   3   1      162.70      148.95        2.55 o
  -5   3   1       40.35       38.22        0.80 o
  -4   3   1        3.00        3.44        0.16 o
  -3   3   1      633.50      651.22       11.06 o
  -2   3   1      107.30      116.11        2.10 o
  -1   3   1     1718.35        0.00       68.94 x
   0   3   1       29.15        0.00        0.65 x
   1   3   1      833.40        0.00       14.13 x
   2   3   1      858.25      866.38       12.55 o
   3   3   1      153.55      161.65        2.55 o
   4   3   1       41.60       41.95        0.81 o
   5   3   1       45.20       43.19        1.00 o
   6   3   1       31.95       28.20        0.80 o
   7   3   1        0.00        0.51        0.01 <
   8   3   1       38.95       42.45        1.00 o
   9   3   1       37.25       40.87        1.00 o
  10   3   1      147.05      151.88        3.00 o
  11   3   1       25.05       28.13        0.91 o
  12   3   1        5.20        5.88        0.65 o
  13   3   1        6.00        6.21        1.00 o
  14   3   1        0.75        0.43        1.41 <
  15   3   1        1.50        1.50        0.90 <
 -16   4   1        1.00        1.26        1.80 <
 -15   4   1       -1.30        0.46        8.93 <
 -14   4   1       13.25       11.13        1.00 o
 -13   4   1        0.40        0.37        0.38 <
 -12   4   1       10.90       12.14        0.55 o
 -11   4   1        7.70        7.20        0.45 o
 -10   4   1       59.95       56.16        1.90 o
  -9   4   1        2.60        3.86        0.25 o
  -8   4   1       -0.05        0.06        0.20 <
  -7   4   1       28.30       25.82        0.75 o
  -6   4   1      151.60      147.28        2.62 o
  -5   4   1        1.20        0.46        0.10 o
  -4   4   1       13.00       15.54        0.30 o
  -3   4   1       47.55       51.05        1.00 o
  -2   4   1     1310.20     1167.46       36.20 o
  -1   4   1      163.30        0.00        2.85 x
   0   4   1      119.75        0.00        2.15 x
   1   4   1     1201.55     1132.18       30.66 o
   2   4   1       35.85       41.47        0.80 o
   3   4   1       12.30       11.60        0.35 o
   4   4   1        3.55        3.57        0.25 o
   5   4   1        1.95        2.52        0.25 o
   6   4   1        0.35        0.13        0.24 <
   7   4   1       24.70       25.56        0.75 o
   8   4   1       43.20       43.89        1.15 o
   9   4   1       25.05       24.61        0.91 o
  10   4   1        1.95        3.32        0.35 o
  11   4   1       16.65       16.92        0.82 o
  12   4   1        2.85        2.57        0.60 o
  13   4   1       -0.20        0.22        0.63 <
  14   4   1        0.40        0.84        0.89 <
  15   4   1        0.15        0.08        0.67 <
 -15   5   1        1.20        1.31        0.76 <
 -14   5   1       12.65       12.56        1.10 o
 -13   5   1        1.15        1.56        0.40 o
 -12   5   1       11.10       10.75        0.71 o
 -11   5   1        1.75        1.88        0.30 o
 -10   5   1        4.30        4.87        0.40 o
  -9   5   1       10.80       10.68        0.45 o
  -8   5   1       15.05       15.37        0.50 o
  -7   5   1       15.15       15.28        0.50 o
  -6   5   1       93.90       82.67        1.81 o
  -5   5   1        1.00        0.50        0.32 <
  -4   5   1        0.20        0.41        0.09 o
  -3   5   1      477.90      479.00        7.75 o
  -2   5   1        4.85        4.52        0.20 o
  -1   5   1      406.35      413.30        7.11 o
   0   5   1       23.65       23.97        0.55 o
   1   5   1      346.80      357.57        5.65 o
   2   5   1       98.90      101.55        1.90 o
   3   5   1       38.30       38.95        0.90 o
   4   5   1      281.80      266.71        4.47 o
   5   5   1      114.50      108.63        2.11 o
   6   5   1       10.20        6.46        0.45 o
   7   5   1        1.00        1.48        0.34 <
   8   5   1        5.30        6.21        0.41 o
   9   5   1        6.10        8.74        0.45 o
  10   5   1        1.30        1.57        0.35 o
  11   5   1        1.85        2.23        0.35 o
  12   5   1       -0.05        0.04        0.31 <
  13   5   1        8.20        8.42        1.00 o
  14   5   1        0.25        0.44        1.15 <
  15   5   1       -0.30        0.10        0.97 <
 -15   6   1       -3.20        0.20        6.69 <
 -14   6   1        0.15        0.05        0.59 <
 -13   6   1        5.95        5.95        0.55 o
 -12   6   1        2.15        3.17        0.35 o
 -11   6   1        2.70        3.21        0.30 o
 -10   6   1        1.60        2.07        0.20 o
  -9   6   1       99.55       91.80        2.40 o
  -8   6   1       17.50       18.09        0.55 o
  -7   6   1        2.65        1.89        0.25 o
  -6   6   1       20.95       20.82        0.55 o
  -5   6   1      115.90      103.21        2.10 o
  -4   6   1      113.70      109.27        2.20 o
  -3   6   1        7.05        7.01        0.30 o
  -2   6   1        1.30        1.65        0.20 o
  -1   6   1        4.65        5.28        0.20 o
   0   6   1      132.75      138.98        2.45 o
   1   6   1       24.05       26.50        0.60 o
   2   6   1        4.30        4.72        0.20 o
   3   6   1        4.10        4.20        0.25 o
   4   6   1        0.20        0.05        0.12 <
   5   6   1        5.05        5.08        0.25 o
   6   6   1        0.70        0.25        0.33 <
   7   6   1        0.00        0.04        0.13 <
   8   6   1       34.90       35.87        1.05 o
   9   6   1        0.25        0.11        0.30 <
  10   6   1        8.60       10.58        0.55 o
  11   6   1        3.15        3.36        0.45 o
  12   6   1        5.55        6.39        0.71 o
  13   6   1        0.25        0.32        0.56 <
  14   6   1        0.10        0.19        1.23 <
  15   6   1        0.50        0.24        1.02 <
 -15   7   1        3.65        2.94        0.65 o
 -14   7   1       -2.15        0.45        3.42 <
 -13   7   1        3.45        4.99        0.50 o
 -12   7   1        0.65        0.99        0.48 <
 -11   7   1       22.15       21.48        0.91 o
 -10   7   1        0.30        0.60        0.22 <
  -9   7   1        0.70        0.33        0.25 <
  -8   7   1        0.20        0.05        0.18 <
  -7   7   1        0.40        0.35        0.25 <
  -6   7   1       19.70       18.76        0.61 o
  -5   7   1        2.30        2.39        0.20 o
  -4   7   1        5.90        6.88        0.30 o
  -3   7   1        5.40        4.57        0.30 o
  -2   7   1      788.40      803.53       14.32 o
  -1   7   1      197.70      195.51        3.55 o
   0   7   1       52.15       54.37        1.10 o
   1   7   1       27.70       28.24        0.70 o
   2   7   1      143.75      153.32        2.75 o
   3   7   1      177.25      168.36        3.25 o
   4   7   1       54.35       56.63        1.35 o
   5   7   1       18.45       18.86        0.55 o
   6   7   1       10.35       10.83        0.63 o
   7   7   1      253.60      232.45        4.56 o
   8   7   1        0.20        0.01        0.25 <
   9   7   1      131.15      121.74        3.01 o
  10   7   1       -0.35        0.03        0.39 <
  11   7   1        2.45        2.73        0.50 o
  12   7   1        7.75        8.98        0.65 o
  13   7   1        1.35        1.59        0.55 o
  14   7   1       -0.20        0.00        0.89 <
 -15   8   1        3.00        3.76        0.80 o
 -14   8   1       -2.30        0.93        3.27 <
 -13   8   1        0.05        0.37        0.47 <
 -12   8   1        0.10        0.34        0.34 <
 -11   8   1       23.45       24.01        0.90 o
 -10   8   1        0.55        1.30        0.44 <
  -9   8   1       14.60       14.83        0.60 o
  -8   8   1        1.55        2.39        0.25 o
  -7   8   1        9.15       10.10        0.41 o
  -6   8   1        2.25        2.35        0.20 o
  -5   8   1        5.90        4.60        0.35 o
  -4   8   1        9.10        9.98        0.40 o
  -3   8   1      210.75      203.75        3.60 o
  -2   8   1        8.10        7.13        0.35 o
  -1   8   1       56.35       58.56        1.25 o
   0   8   1      625.70      632.84       10.40 o
   1   8   1       51.25       55.60        1.15 o
   2   8   1       99.00       90.51        2.00 o
   3   8   1        5.70        6.00        0.35 o
   4   8   1       24.70       25.93        0.80 o
   5   8   1       89.55       91.42        1.87 o
   6   8   1        0.05        0.27        0.04 o
   7   8   1       77.50       82.66        1.71 o
   8   8   1       22.65       25.47        0.86 o
   9   8   1      283.80      267.54        5.98 o
  10   8   1       13.60       13.28        0.71 o
  11   8   1       17.00       19.88        0.81 o
  12   8   1       11.60       10.67        0.96 o
  13   8   1       -0.45        0.09        0.80 <
  14   8   1        1.65        3.13        1.17 <
 -15   9   1       -0.30        0.10        0.77 <
 -14   9   1       19.15       18.76        1.60 o
 -13   9   1        0.75        0.33        1.02 <
 -12   9   1        2.30        4.32        6.18 <
 -11   9   1       10.55       11.16        0.61 o
 -10   9   1        5.90        6.30        0.40 o
  -9   9   1        2.80        3.88        0.30 o
  -8   9   1        0.55        0.53        0.30 <
  -7   9   1       27.90       24.49        0.81 o
  -6   9   1        0.55        0.43        0.30 <
  -5   9   1       81.50       65.96        1.97 o
  -4   9   1       34.30       32.13        0.90 o
  -3   9   1      688.90      626.75       15.24 o
  -2   9   1      294.85      304.79        5.20 o
  -1   9   1       99.65       95.72        2.00 o
   0   9   1        8.05        6.52        0.30 o
   1   9   1        0.85        0.72        0.37 <
   2   9   1        2.50        5.15        0.30 o
   3   9   1        7.75        9.78        0.40 o
   4   9   1       -0.25        0.03        0.20 <
   5   9   1        0.80        0.76        0.54 <
   6   9   1       22.90       24.76        0.76 o
   7   9   1        1.20        1.85        0.25 o
   8   9   1        4.55        4.06        0.40 o
   9   9   1       12.20       12.62        0.60 o
  10   9   1        1.15        1.96        0.41 o
  11   9   1       10.95       11.85        0.82 o
  12   9   1       10.35       10.31        0.95 o
  13   9   1        1.10        1.58        1.06 <
  14   9   1        6.35        6.67        1.06 o
 -15  10   1        5.80        6.64        1.00 o
 -14  10   1       15.75       15.04        1.20 o
 -13  10   1        2.90        3.07        0.61 o
 -12  10   1        2.30        2.29        0.45 o
 -11  10   1       -0.05        0.00        0.57 <
 -10  10   1       35.70       35.28        1.26 o
  -9  10   1        0.25        0.06        0.22 <
  -8  10   1        0.15        0.03        0.15 <
  -7  10   1       11.85       11.63        0.51 o
  -6  10   1       11.35       10.30        0.50 o
  -5  10   1        0.15        0.02        0.15 <
  -4  10   1      242.50      224.09        4.60 o
  -3  10   1       13.20       12.38        0.55 o
  -2  10   1      413.20      366.63        7.11 o
  -1  10   1       98.85       94.61        2.15 o
   0  10   1       45.40       36.15        1.20 o
   1  10   1      141.40      125.68        2.85 o
   2  10   1       11.35       12.80        0.50 o
   3  10   1       35.40       35.56        1.00 o
   4  10   1        0.55        0.84        0.40 <
   5  10   1        0.05        0.06        0.09 <
   6  10   1        6.40        7.10        0.45 o
   7  10   1        7.85        7.04        0.45 o
   8  10   1       23.50       22.72        0.95 o
   9  10   1       43.95       41.35        1.53 o
  10  10   1        2.85        3.37        0.40 o
  11  10   1        0.20        0.62        0.57 <
  12  10   1       -0.15        0.04        0.46 <
  13  10   1        0.45        0.18        0.94 <
  14  10   1        0.05        0.02        0.73 <
 -15  11   1        2.20        1.84        0.70 o
 -14  11   1        0.10        0.20        0.32 <
 -13  11   1       -0.30        0.35        0.46 <
 -12  11   1        8.80        9.93        0.75 o
 -11  11   1       10.50       11.59        0.60 o
 -10  11   1        4.35        5.23        0.51 o
  -9  11   1      117.55      115.79        2.85 o
  -8  11   1        5.60        6.36        0.35 o
  -7  11   1        3.95        4.66        0.30 o
  -6  11   1        0.00        0.00        0.01 <
  -5  11   1        1.40        2.04        0.32 o
  -4  11   1       71.85       68.13        1.75 o
  -3  11   1      191.85      182.93        3.60 o
  -2  11   1       21.30       20.04        0.70 o
  -1  11   1        1.75        1.24        0.20 o
   0  11   1      616.35      547.96        9.95 o
   1  11   1        3.60        3.48        0.30 o
   2  11   1        1.40        2.01        0.25 o
   3  11   1      169.40      168.43        3.30 o
   4  11   1       44.65       45.13        1.35 o
   5  11   1        5.45        5.15        0.40 o
   6  11   1        3.45        3.40        0.32 o
   7  11   1        9.40       11.28        0.57 o
   8  11   1        2.90        3.85        0.35 o
   9  11   1        2.20        2.74        0.45 o
  10  11   1       13.45       14.97        0.75 o
  11  11   1        3.40        2.77        0.61 o
  12  11   1       -0.15        0.57        0.52 <
  13  11   1        0.55        0.04        0.85 <
  14  11   1        0.80        1.17        0.91 <
 -14  12   1        8.20        7.66        0.90 o
 -13  12   1       -0.20        0.00        0.50 <
 -12  12   1        3.45        5.11        0.61 o
 -11  12   1       20.15       20.82        0.98 o
 -10  12   1        9.70       10.13        0.60 o
  -9  12   1       13.75       15.67        0.65 o
  -8  12   1       23.20       21.53        0.81 o
  -7  12   1        2.95        3.17        0.30 o
  -6  12   1        7.00        7.02        0.51 o
  -5  12   1        1.60        1.27        0.25 o
  -4  12   1        2.00        1.92        0.30 o
  -3  12   1        1.40        1.73        0.20 o
  -2  12   1       16.00       14.42        0.70 o
  -1  12   1      132.35      124.28        2.80 o
   0  12   1        1.90        2.73        0.30 o
   1  12   1       63.15       51.99        1.65 o
   2  12   1       -0.20        0.08        0.18 <
   3  12   1       25.05       25.35        0.85 o
   4  12   1        0.55        0.72        0.36 <
   5  12   1        2.35        2.70        0.30 o
   6  12   1        0.00        0.06        0.19 <
   7  12   1        2.90        3.12        0.30 o
   8  12   1       26.80       29.61        1.00 o
   9  12   1       24.40       24.90        1.24 o
  10  12   1       19.75       19.41        1.05 o
  11  12   1        5.85        7.49        0.71 o
  12  12   1        0.15        0.11        0.46 <
  13  12   1        0.50        0.74        1.04 <
  14  12   1        0.45        0.05        1.09 <
 -14  13   1        3.10        3.48        0.70 o
 -13  13   1        0.25        0.38        0.66 <
 -12  13   1        1.10        0.29        1.03 <
 -11  13   1        6.70        7.22        0.61 o
 -10  13   1       17.60       17.44        0.85 o
  -9  13   1        7.65        9.04        0.47 o
  -8  13   1       25.95       29.00        0.95 o
  -7  13   1       30.45       29.17        1.15 o
  -6  13   1        4.75        4.69        0.35 o
  -5  13   1       30.45       28.86        1.05 o
  -4  13   1       -0.15        0.12        0.15 <
  -3  13   1        0.40        0.00        0.25 <
  -2  13   1        6.20        6.93        0.40 o
  -1  13   1       40.70       40.79        1.20 o
   0  13   1       48.60       40.39        1.40 o
   1  13   1       30.45       26.15        1.00 o
   2  13   1       40.55       41.88        1.20 o
   3  13   1       10.50       11.02        0.55 o
   4  13   1        2.65        2.73        0.30 o
   5  13   1       12.80       13.23        0.70 o
   6  13   1        0.95        1.39        0.41 <
   7  13   1       10.50       11.66        0.55 o
   8  13   1        4.70        5.56        0.41 o
   9  13   1       38.15       40.67        1.36 o
  10  13   1        2.20        2.49        0.71 o
  11  13   1        0.65        0.50        1.04 <
  12  13   1        0.95        0.96        0.90 <
  13  13   1        0.95        1.28        0.95 <
 -14  14   1        0.10        0.52        0.38 <
 -13  14   1        2.10        1.45        0.70 o
 -12  14   1       11.30        9.17        1.62 o
 -11  14   1        0.70        0.79        0.58 <
 -10  14   1        1.70        2.23        0.40 o
  -9  14   1        1.35        1.70        0.58 o
  -8  14   1        3.15        4.32        0.32 o
  -7  14   1        0.15        0.09        0.18 <
  -6  14   1        7.05        6.72        0.45 o
  -5  14   1       21.30       20.20        0.95 o
  -4  14   1        0.25        0.20        0.40 <
  -3  14   1        4.20        4.48        0.35 o
  -2  14   1       12.65       15.69        0.70 o
  -1  14   1       12.70       13.60        0.60 o
   0  14   1       19.25       18.75        0.80 o
   1  14   1       37.05       36.23        1.20 o
   2  14   1       13.90       14.66        0.75 o
   3  14   1        7.35        8.76        0.45 o
   4  14   1        6.50        8.14        0.45 o
   5  14   1       10.75        9.79        0.60 o
   6  14   1        6.15        6.68        0.45 o
   7  14   1        0.80        1.13        0.47 <
   8  14   1       13.95       15.65        0.71 o
   9  14   1        3.30        3.94        0.50 o
  10  14   1        0.15        0.54        0.44 <
  11  14   1        2.05        1.63        0.70 o
  12  14   1        0.30        0.03        1.10 <
  13  14   1        0.45        0.07        1.22 <
 -14  15   1        1.60        2.76        0.70 o
 -13  15   1        0.05        0.07        0.37 <
 -12  15   1        0.50        0.62        0.83 <
 -11  15   1        4.40        3.95        0.90 o
 -10  15   1        3.70        4.55        0.51 o
  -9  15   1        3.20        3.69        0.35 o
  -8  15   1        1.30        1.61        0.30 o
  -7  15   1        3.20        3.46        0.45 o
  -6  15   1        1.35        1.79        0.30 o
  -5  15   1       11.05       11.39        0.60 o
  -4  15   1        4.15        4.55        0.40 o
  -3  15   1        4.85        5.07        0.40 o
  -2  15   1        0.25        0.11        0.20 <
  -1  15   1       49.45       53.03        1.56 o
   0  15   1       33.00       31.79        1.15 o
   1  15   1        0.70        1.07        0.50 <
   2  15   1        8.70        8.36        0.50 o
   3  15   1        0.40        0.83        0.32 <
   4  15   1       43.30       44.01        1.45 o
   5  15   1        1.95        2.38        0.40 o
   6  15   1       17.45       18.43        0.85 o
   7  15   1        4.40        5.72        0.45 o
   8  15   1       15.55       15.62        0.76 o
   9  15   1       29.95       29.12        1.15 o
  10  15   1        0.20        0.62        0.67 <
  11  15   1        0.55        1.11        0.89 <
  12  15   1        0.05        0.06        0.31 <
  13  15   1       -0.05        0.13        1.10 <
 -13  16   1       -0.45        0.06        0.91 <
 -12  16   1       10.60        9.54        1.05 o
 -11  16   1        0.50        0.15        0.94 <
 -10  16   1        0.20        0.00        0.36 <
  -9  16   1        0.55        0.99        0.65 <
  -8  16   1       35.15       33.10        1.41 o
  -7  16   1       11.90       13.47        0.95 o
  -6  16   1       13.50       12.89        0.65 o
  -5  16   1        1.70        1.64        0.30 o
  -4  16   1        3.65        4.82        0.45 o
  -3  16   1       59.65       56.43        1.85 o
  -2  16   1       24.15       22.45        1.06 o
  -1  16   1       17.95       18.30        0.80 o
   0  16   1        1.10        1.03        0.45 o
   1  16   1       31.60       31.70        1.10 o
   2  16   1        4.65        5.68        0.40 o
   3  16   1        0.95        1.23        0.43 <
   4  16   1        2.15        2.21        0.40 o
   5  16   1       10.75       12.72        0.65 o
   6  16   1        8.70       10.00        0.65 o
   7  16   1        0.85        0.92        1.21 <
   8  16   1        3.25        4.35        0.45 o
   9  16   1        8.45       10.00        0.81 o
  10  16   1        2.90        2.80        0.75 o
  11  16   1        0.40        0.68        0.89 <
  12  16   1        5.75        5.30        0.85 o
 -13  17   1        0.25        0.00        0.80 <
 -12  17   1        0.15        0.16        1.83 <
 -11  17   1        0.65        0.50        0.97 <
 -10  17   1        0.40        0.74        0.89 <
  -9  17   1        8.90        8.61        0.81 o
  -8  17   1        9.00       10.08        0.76 o
  -7  17   1       24.55       27.50        1.15 o
  -6  17   1        0.30        0.73        0.49 <
  -5  17   1       15.10       14.88        0.86 o
  -4  17   1        0.25        0.91        0.30 <
  -3  17   1       10.10       10.44        0.60 o
  -2  17   1        0.30        0.62        0.33 <
  -1  17   1       10.70       11.35        0.60 o
   0  17   1        2.55        3.60        0.40 o
   1  17   1       31.10       33.81        1.20 o
   2  17   1       43.60       45.90        1.55 o
   3  17   1        6.25        6.56        0.55 o
   4  17   1        0.25        0.60        0.30 <
   5  17   1        1.70        2.01        0.45 o
   6  17   1       13.85       14.94        0.95 o
   7  17   1        0.95        0.61        0.98 <
   8  17   1        0.55        0.54        0.62 <
   9  17   1       -0.05        0.45        0.46 <
  10  17   1        5.40        4.54        0.86 o
  11  17   1        1.40        1.77        0.85 <
  12  17   1        0.05        0.07        0.50 <
 -12  18   1        0.20        0.09        0.63 <
 -11  18   1        1.40        1.41        0.91 <
 -10  18   1        6.65        6.69        0.90 o
  -9  18   1        0.20        0.12        0.54 <
  -8  18   1        8.95       10.65        0.75 o
  -7  18   1       -0.50        0.55        0.67 <
  -6  18   1       15.25       18.33        0.96 o
  -5  18   1        1.10        0.73        0.30 o
  -4  18   1       10.95       11.25        0.70 o
  -3  18   1        5.60        6.47        0.45 o
  -2  18   1        7.95        8.80        0.60 o
  -1  18   1        1.25        1.37        0.35 o
   0  18   1        5.30        5.05        0.50 o
   1  18   1        2.25        3.04        0.35 o
   2  18   1       15.40       18.97        0.75 o
   3  18   1       27.85       27.41        1.20 o
   4  18   1        8.95        8.56        0.60 o
   5  18   1        5.25        5.35        0.60 o
   6  18   1       34.55       36.63        1.65 o
   7  18   1        0.00        0.51        0.50 <
   8  18   1       11.70       11.45        0.92 o
   9  18   1       -0.20        0.00        0.54 <
  10  18   1        0.05        0.21        0.46 <
  11  18   1        2.20        2.66        0.91 o
  12  18   1        0.45        0.21        0.93 <
 -12  19   1        0.05        0.01        0.31 <
 -11  19   1        1.45        1.95        1.15 <
 -10  19   1        0.40        0.51        0.86 <
  -9  19   1        0.20        0.19        0.54 <
  -8  19   1        0.25        0.15        1.00 <
  -7  19   1       46.85       45.72        1.90 o
  -6  19   1        0.55        0.96        0.65 <
  -5  19   1       11.65       14.23        0.75 o
  -4  19   1        0.25        0.10        0.30 <
  -3  19   1       11.35        9.81        0.75 o
  -2  19   1       11.10       13.87        0.75 o
  -1  19   1       -0.05        0.00        0.40 <
   0  19   1       -0.05        0.02        0.30 <
   1  19   1       -0.10        0.39        0.46 <
   2  19   1       38.35       38.88        1.45 o
   3  19   1       12.10       14.96        0.75 o
   4  19   1       15.35       16.96        0.95 o
   5  19   1        2.45        2.09        0.75 o
   6  19   1        0.70        0.63        1.08 <
   7  19   1       -0.20        0.49        0.52 <
   8  19   1        3.10        3.03        0.67 o
   9  19   1        0.05        0.38        2.01 <
  10  19   1        1.55        2.19        0.75 o
  11  19   1        3.30        2.52        1.05 o
 -12  20   1        8.70        8.14        1.00 o
 -11  20   1        0.10        0.28        0.57 <
 -10  20   1        0.00        0.29        0.48 <
  -9  20   1        0.00        0.00        0.82 <
  -8  20   1        0.10        0.09        0.32 <
  -7  20   1       -0.30        0.09        0.70 <
  -6  20   1       28.45       26.11        2.09 o
  -5  20   1        0.00        0.01        0.29 <
  -4  20   1        0.70        0.42        0.84 <
  -3  20   1        4.20        5.95        0.51 o
  -2  20   1        8.45        9.42        0.71 o
  -1  20   1       -0.10        0.05        0.44 <
   0  20   1        6.00        6.88        0.67 o
   1  20   1       16.60       15.10        1.12 o
   2  20   1        0.15        0.07        0.48 <
   3  20   1        2.60        2.85        0.57 o
   4  20   1        2.60        3.67        0.55 o
   5  20   1        0.45        0.35        0.91 <
   6  20   1        1.05        0.61        0.55 <
   7  20   1        6.20        7.43        0.85 o
   8  20   1        0.15        0.01        0.31 <
   9  20   1        0.15        0.00        0.55 <
  10  20   1        2.10        2.23        0.85 o
  11  20   1        1.30        1.91        1.02 <
 -11  21   1        0.55        0.59        1.04 <
 -10  21   1        0.30        0.03        0.77 <
  -9  21   1        0.85        0.61        0.83 <
  -8  21   1        0.90        0.06        1.48 <
  -7  21   1        3.20        3.56        0.80 o
  -6  21   1       10.30       11.60        0.92 o
  -5  21   1       -0.05        0.12        0.74 <
  -4  21   1       16.10       15.60        1.16 o
  -3  21   1        1.20        1.64        0.55 o
  -2  21   1        0.95        0.75        0.76 <
  -1  21   1        8.55       14.28        0.76 o
   0  21   1       -0.30        0.72        0.48 <
   1  21   1       20.55       23.93        1.27 o
   2  21   1        0.30        0.65        0.44 <
   3  21   1        5.15        5.15        0.70 o
   4  21   1        5.50        5.86        0.71 o
   5  21   1       21.00       21.71        1.39 o
   6  21   1        0.90        0.94        0.95 <
   7  21   1       -0.15        0.00        0.54 <
   8  21   1        1.45        0.96        0.71 o
   9  21   1        0.50        1.07        1.27 <
  10  21   1        0.40        0.00        1.22 <
 -11  22   1       -0.15        0.00        0.52 <
 -10  22   1       -0.05        0.00        1.29 <
  -9  22   1        0.05        0.00        0.78 <
  -8  22   1        0.25        0.15        1.30 <
  -7  22   1        0.95        1.11        0.83 <
  -6  22   1        8.55        9.24        0.95 o
  -5  22   1        1.60        2.14        0.61 o
  -4  22   1        8.00        9.00        1.12 o
  -3  22   1        1.30        1.28        0.55 o
  -2  22   1        5.20        6.12        0.76 o
  -1  22   1        2.70        1.83        0.67 o
   0  22   1        7.35        7.69        0.76 o
   1  22   1        0.10        0.21        0.25 <
   2  22   1        7.45        7.58        0.86 o
   3  22   1       -0.05        0.00        0.18 <
   4  22   1        1.55        2.39        0.55 o
   5  22   1        0.40        0.47        0.77 <
   6  22   1        2.80        2.36        0.75 o
   7  22   1        0.85        1.46        1.21 <
   8  22   1        0.75        0.05        1.62 <
   9  22   1        0.20        0.00        1.41 <
  10  22   1        3.95        3.93        0.95 o
 -10  23   1        0.55        1.27        1.04 <
  -9  23   1        1.80        1.79        0.85 o
  -8  23   1        1.20        1.29        1.43 <
  -7  23   1        1.85        2.51        0.61 o
  -6  23   1        1.25        1.98        0.86 <
  -5  23   1        4.65        5.15        0.75 o
  -4  23   1        0.85        1.92        0.75 <
  -3  23   1        0.00        0.07        0.01 <
  -2  23   1        0.00        0.09        0.50 <
  -1  23   1       11.45       14.10        1.12 o
   0  23   1        1.30        1.18        0.50 o
   1  23   1        0.50        0.82        0.81 <
   2  23   1        1.60        2.80        0.65 o
   3  23   1        0.35        0.09        0.71 <
   4  23   1       11.95       12.77        1.06 o
   5  23   1        6.10        6.85        0.90 o
   6  23   1       -0.10        0.10        0.63 <
   7  23   1        0.00        0.12        0.01 <
   8  23   1       -0.45        0.03        1.20 <
   9  23   1        0.80        0.50        0.85 <
  -9  24   1       -0.45        0.23        1.04 <
  -8  24   1        0.25        0.39        1.16 <
  -7  24   1        1.35        1.05        0.82 <
  -6  24   1        0.50        0.67        0.72 <
  -5  24   1        0.80        1.17        1.07 <
  -4  24   1        0.30        0.04        0.62 <
  -3  24   1        1.25        1.42        0.55 o
  -2  24   1        0.15        1.01        0.72 <
  -1  24   1        0.70        0.06        1.00 <
   0  24   1       11.15        9.24        1.05 o
   1  24   1        8.05        8.75        0.95 o
   2  24   1        0.45        0.33        0.66 <
   3  24   1       -0.65        0.00        0.81 <
   4  24   1        1.70        1.64        0.70 o
   5  24   1       -0.25        0.00        0.58 <
   6  24   1       -0.90        0.12        0.76 <
   7  24   1        3.00        2.82        0.92 o
   8  24   1        1.10        1.34        1.42 <
  -8  25   1        0.50        0.04        1.30 <
  -7  25   1        0.35        0.33        1.06 <
  -6  25   1        3.75        3.99        0.90 o
  -5  25   1       -0.95        0.04        1.20 <
  -4  25   1        1.95        1.69        0.75 o
  -3  25   1       13.45       12.07        1.25 o
  -2  25   1       11.35        8.65        1.25 o
  -1  25   1       -0.45        0.04        1.04 <
   0  25   1        3.70        2.78        0.95 o
   1  25   1       -0.20        0.00        0.77 <
   2  25   1        0.50        0.03        0.85 <
   3  25   1        0.95        0.61        1.01 <
   4  25   1       -0.10        0.00        0.48 <
   5  25   1        0.15        0.49        0.90 <
   6  25   1       -0.05        0.02        0.95 <
   7  25   1        4.70        4.38        1.00 o
   8  25   1        0.25        0.21        1.52 <
  -8  26   1        2.85        2.96        0.98 o
  -7  26   1        4.50        4.90        1.06 o
  -6  26   1        0.50        0.32        1.33 <
  -5  26   1        1.20        1.21        1.00 <
  -4  26   1        4.80        4.67        0.95 o
  -3  26   1       -0.05        0.75        0.27 <
  -2  26   1       -0.10        0.03        0.38 <
  -1  26   1        3.90        3.43        0.90 o
   0  26   1        4.85        4.76        0.90 o
   1  26   1        2.85        3.29        0.75 o
   2  26   1        0.75        0.72        1.01 <
   3  26   1       -0.40        0.02        0.76 <
   4  26   1        2.15        1.37        1.00 o
   5  26   1        0.30        0.62        1.15 <
   6  26   1        0.85        1.06        1.86 <
   7  26   1       -0.40        0.55        1.09 <
  -7  27   1        1.00        1.15        1.63 <
  -6  27   1        7.85        7.35        1.22 o
  -5  27   1        0.50        0.02        0.96 <
  -4  27   1        5.25        4.74        1.05 o
  -3  27   1       -0.70        0.10        1.17 <
  -2  27   1        0.15        0.32        0.82 <
  -1  27   1        6.30        6.05        0.95 o
   0  27   1        0.10        0.21        0.44 <
   1  27   1        1.00        0.24        1.45 <
   2  27   1        0.85        0.41        0.49 <
   3  27   1        0.55        0.38        1.04 <
   4  27   1       -0.15        0.38        1.27 <
   5  27   1        1.20        1.56        1.05 <
   6  27   1        4.70        3.72        1.22 o
  -5  28   1        3.65        3.28        1.02 o
  -4  28   1        2.50        2.04        0.86 o
  -3  28   1        0.75        0.52        0.90 <
  -2  28   1        0.25        0.03        0.62 <
  -1  28   1        0.65        0.44        1.21 <
   0  28   1        0.20        0.19        0.86 <
   1  28   1        2.65        1.80        0.80 o
   2  28   1        0.00        0.09        0.67 <
   3  28   1        7.50        5.85        1.20 o
   4  28   1        8.70        7.57        1.25 o
  -3  29   1       14.90       13.33        1.35 o
  -2  29   1        0.10        0.03        1.22 <
  -1  29   1        0.55        0.01        1.11 <
   0  29   1        0.65        1.02        1.19 <
   1  29   1        9.85        8.75        1.20 o
   2  29   1        1.35        1.26        1.30 <
   3  29   1       11.90       10.41        1.30 o
 -15   0   2        0.60        0.70        0.77 <
 -14   0   2        4.00        8.99        0.60 o
 -13   0   2        3.00        3.41        0.30 o
 -12   0   2        2.20        2.15        0.30 o
 -11   0   2        2.60        2.00        0.20 o
 -10   0   2       10.20        9.36        0.40 o
  -9   0   2       62.00       57.53        1.30 o
  -8   0   2      195.10      183.71        2.90 o
  -7   0   2      248.00      242.86        3.40 o
  -6   0   2      641.60      566.09        9.00 o
  -5   0   2       38.30       36.49        0.70 o
  -4   0   2      359.30      374.02        5.20 o
  -3   0   2      971.00      975.76       17.30 o
  -2   0   2     1405.30        0.00       72.20 x
  -1   0   2       33.60        0.00        0.60 x
   0   0   2     1681.90        0.00       48.80 x
   1   0   2      476.90      536.14        6.00 o
   2   0   2      283.50      291.44        3.60 o
   3   0   2       19.20       25.27        0.40 o
   4   0   2       37.80       37.07        0.80 o
   5   0   2      523.50      496.80        7.20 o
   6   0   2        8.20        8.49        0.30 o
   7   0   2        3.50        3.70        0.20 o
   8   0   2       31.50       30.02        0.80 o
   9   0   2      218.00      224.90        4.10 o
  10   0   2        0.20        0.55        0.36 <
  11   0   2      148.20      144.20        3.10 o
  12   0   2       16.70       15.03        1.20 o
  13   0   2       18.00       17.53        1.50 o
  14   0   2        5.40        6.10        1.20 o
 -16   1   2        0.70        2.44        1.00 <
 -15   1   2        0.80        1.13        1.01 <
 -14   1   2        4.70        5.31        0.57 o
 -13   1   2        0.10        0.14        0.10 <
 -12   1   2        1.10        1.70        0.35 o
 -11   1   2       79.80       80.23        1.70 o
 -10   1   2       53.60       55.97        1.05 o
  -9   1   2        2.65        2.98        0.20 o
  -8   1   2        0.40        0.69        0.13 o
  -7   1   2      118.70       89.43        2.07 o
  -6   1   2       32.95       34.36        0.60 o
  -5   1   2      349.65      304.77        4.61 o
  -4   1   2       15.55       14.54        0.45 o
  -3   1   2       14.20       13.38        0.35 o
  -2   1   2      191.40        0.00        2.56 x
  -1   1   2      164.80        0.00        2.50 x
   0   1   2     1338.90        0.00       29.36 x
   1   1   2        0.70        0.22        0.17 o
   2   1   2       65.25       74.56        1.00 o
   3   1   2      123.05      128.32        1.80 o
   4   1   2      119.30      107.63        1.80 o
   5   1   2       26.40       25.18        0.65 o
   6   1   2        3.20        3.37        0.25 o
   7   1   2        0.00        0.34        0.13 <
   8   1   2      114.20      111.84        2.30 o
   9   1   2        0.40        0.00        0.25 <
  10   1   2        0.10        0.24        0.10 <
  11   1   2        1.15        1.47        0.60 <
  12   1   2        6.40        7.43        0.96 o
  13   1   2        1.40        1.57        1.40 <
  14   1   2       16.20       15.88        1.60 o
 -16   2   2        4.00        4.90        0.90 o
 -15   2   2       -0.20        0.00        0.36 <
 -14   2   2       10.75       11.03        1.05 o
 -13   2   2        6.75        7.49        0.41 o
 -12   2   2       -0.10        0.10        0.13 <
 -11   2   2        3.95        3.85        0.35 o
 -10   2   2       85.15       78.73        2.16 o
  -9   2   2       10.55       10.89        0.40 o
  -8   2   2       27.85       24.18        0.75 o
  -7   2   2      120.00       98.80        1.90 o
  -6   2   2       99.25       85.69        1.55 o
  -5   2   2     1139.90     1098.94       20.66 o
  -4   2   2      119.15      139.75        2.05 o
  -3   2   2       89.00       92.89        1.87 o
  -1   2   2      412.60        0.00        5.36 x
   0   2   2     1545.45        0.00       39.02 x
   1   2   2      320.95      336.69        4.36 o
   2   2   2       95.35       93.60        1.40 o
   3   2   2        0.05        0.08        0.08 <
   4   2   2        7.10        7.71        0.30 o
   5   2   2       78.15       74.30        1.40 o
   6   2   2        4.40        5.45        0.30 o
   7   2   2        7.90        8.33        0.40 o
   8   2   2        1.25        1.81        0.32 o
   9   2   2       81.55       81.30        2.18 o
  10   2   2        3.65        4.16        0.35 o
  11   2   2        7.30        9.68        0.51 o
  12   2   2       12.95       14.67        1.05 o
  13   2   2        1.05        1.84        0.95 <
  14   2   2        0.05        0.21        0.97 <
 -16   3   2        1.20        1.49        0.60 o
 -15   3   2       10.90       17.01        4.96 o
 -14   3   2        3.60        1.09        2.62 <
 -13   3   2        8.95        9.19        0.45 o
 -12   3   2       10.45       10.76        0.51 o
 -11   3   2        7.75       10.14        0.40 o
 -10   3   2        1.95        2.61        0.25 o
  -9   3   2        0.10        0.10        0.16 <
  -8   3   2       43.50       43.38        0.95 o
  -7   3   2       73.05       64.81        1.57 o
  -6   3   2        4.60        4.85        0.20 o
  -5   3   2       79.45       87.28        1.41 o
  -4   3   2      341.60      350.91        6.57 o
  -3   3   2      543.20      558.56        9.66 o
  -2   3   2      366.15      387.71        5.42 o
  -1   3   2       57.65       64.50        1.05 o
   0   3   2      981.00     1008.68       21.61 o
   1   3   2        0.45        0.27        0.13 o
   2   3   2       39.80       41.26        0.75 o
   3   3   2        0.35        0.16        0.12 o
   4   3   2       71.60       67.41        1.30 o
   5   3   2      289.35      272.25        4.35 o
   6   3   2       10.55        9.55        0.40 o
   7   3   2       10.75       10.81        0.45 o
   8   3   2      143.25      143.50        2.96 o
   9   3   2       13.90       15.67        0.65 o
  10   3   2       11.60       13.37        0.55 o
  11   3   2        1.35        1.47        0.41 o
  12   3   2        3.45        4.76        0.80 o
  13   3   2        0.20        0.41        0.77 <
  14   3   2        1.50        1.00        0.95 <
 -16   4   2        8.70        8.76        1.00 o
 -15   4   2        2.90        2.98        0.55 o
 -14   4   2       11.30       11.27        0.95 o
 -13   4   2        4.80        5.78        0.55 o
 -12   4   2        0.00        0.03        0.13 <
 -11   4   2        2.40        2.89        0.30 o
 -10   4   2        4.85        5.47        0.35 o
  -9   4   2       30.80       28.55        1.02 o
  -8   4   2        9.60       10.33        0.35 o
  -7   4   2      294.35      252.09        4.84 o
  -6   4   2       19.60       19.27        0.57 o
  -5   4   2      189.10      157.92        3.35 o
  -4   4   2       35.25       37.91        0.91 o
  -3   4   2       40.10       42.23        1.06 o
  -2   4   2      463.10      474.18        7.21 o
  -1   4   2      250.55      268.53        4.00 o
   0   4   2       14.65       13.77        0.40 o
   1   4   2     1755.10     1736.35       37.10 o
   2   4   2        1.70        1.66        0.20 o
   3   4   2      197.10      193.31        3.13 o
   4   4   2       12.00       11.32        0.45 o
   5   4   2       44.35       47.51        1.12 o
   6   4   2        1.15        1.49        0.35 o
   7   4   2        0.15        0.27        0.18 <
   8   4   2        5.55        7.29        0.41 o
   9   4   2        4.60        4.28        0.35 o
  10   4   2       36.10       35.78        1.36 o
  11   4   2        1.15        1.75        0.41 o
  12   4   2        9.30       11.45        0.90 o
  13   4   2        1.60        0.93        0.85 <
  14   4   2       -0.50        0.00        1.41 <
 -16   5   2        2.90        3.63        0.80 o
 -15   5   2       14.00       11.52        5.08 o
 -14   5   2       13.95       13.66        1.05 o
 -13   5   2        3.20        3.69        0.35 o
 -12   5   2       12.90       13.89        0.60 o
 -11   5   2        3.00        3.94        0.30 o
 -10   5   2       16.25       15.45        0.61 o
  -9   5   2       40.15       38.18        1.00 o
  -8   5   2      122.45      122.51        2.75 o
  -7   5   2       78.55       71.51        1.61 o
  -6   5   2       97.95       87.60        1.94 o
  -5   5   2       49.00       43.15        1.02 o
  -4   5   2      379.40      380.22        6.17 o
  -3   5   2        7.80        9.46        0.30 o
  -2   5   2        0.05        0.02        0.04 o
  -1   5   2       76.95       77.86        1.45 o
   0   5   2      149.10      157.42        2.60 o
   1   5   2        0.00        0.06        0.13 <
   2   5   2       13.95       15.38        0.45 o
   3   5   2        0.80        0.33        0.36 <
   4   5   2        1.95        2.73        0.25 o
   5   5   2        7.40        8.45        0.35 o
   6   5   2        1.20        3.62        0.32 o
   7   5   2        1.10        0.74        0.30 o
   8   5   2        0.80        1.22        0.62 <
   9   5   2        0.45        0.65        0.49 <
  10   5   2        0.00        0.00        0.01 <
  11   5   2        0.10        0.03        0.40 <
  12   5   2        1.35        1.03        0.65 o
  13   5   2        0.60        0.06        1.14 <
  14   5   2       -0.25        0.29        0.89 <
 -16   6   2        1.10        1.16        0.50 o
 -15   6   2        5.65        6.08        7.87 <
 -14   6   2       10.70       10.99        0.81 o
 -13   6   2        2.50        2.72        0.35 o
 -12   6   2        4.70        5.03        0.30 o
 -11   6   2        7.60        7.74        0.50 o
 -10   6   2      165.10      151.35        3.73 o
  -9   6   2       20.75       19.71        0.76 o
  -8   6   2       23.85       22.64        0.76 o
  -7   6   2       27.40       26.65        0.81 o
  -6   6   2       73.00       77.50        1.47 o
  -5   6   2      133.10      120.83        2.43 o
  -4   6   2        6.05        4.27        0.20 o
  -3   6   2      292.00      296.25        5.10 o
  -2   6   2       69.05       72.39        1.45 o
  -1   6   2      662.70      658.01       10.71 o
   0   6   2       48.15       51.35        1.05 o
   1   6   2       11.30       10.97        0.40 o
   2   6   2      133.90      133.22        2.35 o
   3   6   2        0.20        0.37        0.18 <
   4   6   2      170.75      173.38        3.03 o
   5   6   2        9.90       10.91        0.45 o
   6   6   2        2.75        2.97        0.32 o
   7   6   2      129.80      132.39        2.76 o
   8   6   2        4.50        4.90        0.45 o
   9   6   2       27.15       27.63        0.95 o
  10   6   2       16.00       16.56        0.82 o
  11   6   2        0.05        0.14        0.34 <
  12   6   2       -0.25        0.04        0.50 <
  13   6   2        1.65        1.51        0.95 <
  14   6   2        1.65        2.08        0.96 <
 -16   7   2        0.00        0.00        0.01 <
 -15   7   2        7.85        3.82        6.80 <
 -14   7   2        1.75        1.78        0.40 o
 -13   7   2        3.35        3.95        0.40 o
 -12   7   2       15.75       15.41        0.60 o
 -11   7   2        2.40        2.48        0.30 o
 -10   7   2        0.00        0.03        0.22 <
  -9   7   2       61.55       61.32        1.46 o
  -8   7   2       -0.10        0.21        0.15 <
  -7   7   2        3.45        3.29        0.25 o
  -6   7   2        7.05        6.36        0.30 o
  -5   7   2        0.40        0.78        0.13 o
  -4   7   2       33.00       33.84        0.95 o
  -3   7   2       91.30       84.80        1.85 o
  -2   7   2        6.15        6.79        0.30 o
  -1   7   2        5.20        5.41        0.25 o
   0   7   2        7.50        9.98        0.30 o
   1   7   2        9.95       10.76        0.40 o
   2   7   2        4.75        5.99        0.30 o
   3   7   2       16.60       13.75        0.55 o
   4   7   2        7.80        6.99        0.35 o
   5   7   2        7.45        6.54        0.35 o
   6   7   2       64.95       67.78        1.51 o
   7   7   2       46.30       48.14        1.32 o
   8   7   2       24.90       24.45        0.96 o
   9   7   2       48.50       52.02        1.45 o
  10   7   2        4.15        5.16        0.45 o
  11   7   2        2.40        2.79        0.41 o
  12   7   2        0.15        0.03        1.13 <
  13   7   2        4.45        3.63        1.15 o
  14   7   2        0.15        0.04        0.88 <
 -15   8   2       -2.00        1.84        6.66 <
 -14   8   2       15.65       15.01        1.10 o
 -13   8   2        0.10        0.09        0.42 <
 -12   8   2        0.75        0.94        0.35 <
 -11   8   2        0.55        1.19        0.30 <
 -10   8   2        0.55        1.81        0.62 <
  -9   8   2       35.20       34.62        1.05 o
  -8   8   2       46.05       46.63        1.36 o
  -7   8   2       12.20       13.04        0.57 o
  -6   8   2       63.30       61.05        1.30 o
  -5   8   2       35.80       37.59        0.80 o
  -4   8   2      276.70      259.20        5.00 o
  -3   8   2       67.30       66.46        1.50 o
  -2   8   2      184.05      171.86        3.45 o
  -1   8   2       83.45       89.07        1.75 o
   0   8   2       75.75       72.37        1.80 o
   1   8   2      175.60      176.96        3.15 o
   2   8   2        0.15        0.43        0.15 <
   3   8   2       61.25       57.50        1.66 o
   4   8   2       22.05       25.87        0.71 o
   5   8   2        0.25        0.10        0.20 <
   6   8   2       73.05       68.99        1.61 o
   7   8   2       71.10       65.93        1.92 o
   8   8   2       40.20       37.38        1.37 o
   9   8   2       95.10       92.78        2.62 o
  10   8   2        4.75        5.25        0.55 o
  11   8   2        0.45        0.48        0.54 <
  12   8   2        0.95        0.87        0.88 <
  13   8   2        0.55        0.92        0.96 <
 -15   9   2        8.80        7.50        1.10 o
 -14   9   2        0.50        0.47        0.85 <
 -13   9   2        3.00        3.03        0.92 o
 -12   9   2        0.40        0.43        0.46 <
 -11   9   2        0.20        0.75        0.18 <
 -10   9   2        0.30        0.81        0.31 <
  -9   9   2        6.55        6.84        0.41 o
  -8   9   2        2.20        1.96        0.20 o
  -7   9   2       26.60       25.49        0.75 o
  -6   9   2        8.95        8.76        0.40 o
  -5   9   2      131.40      128.51        2.55 o
  -4   9   2      140.15      125.73        2.65 o
  -3   9   2      351.60      317.79        6.21 o
  -2   9   2      224.50      217.12        4.00 o
  -1   9   2      936.90      893.85       17.05 o
   0   9   2       71.60       78.53        1.70 o
   1   9   2      104.15      100.91        2.25 o
   2   9   2       28.15       31.21        0.95 o
   3   9   2       25.75       23.07        0.91 o
   4   9   2        0.15        0.08        0.15 <
   5   9   2       26.20       25.38        0.81 o
   6   9   2        4.40        4.63        0.35 o
   7   9   2       99.95       90.98        2.25 o
   8   9   2        9.55       10.88        0.61 o
   9   9   2       83.00       91.21        2.67 o
  10   9   2       44.45       40.55        1.85 o
  11   9   2        3.55        3.44        0.71 o
  12   9   2        0.10        0.07        0.85 <
  13   9   2        1.85        2.02        0.92 o
  14   9   2       -0.45        0.02        1.39 <
 -15  10   2        1.10        1.48        0.70 <
 -14  10   2        4.45        4.24        0.76 o
 -13  10   2        0.35        0.36        0.74 <
 -12  10   2        7.25        9.17        0.60 o
 -11  10   2        6.95        6.90        0.55 o
 -10  10   2       -0.05        0.35        0.13 <
  -9  10   2       28.00       28.16        0.90 o
  -8  10   2       49.05       51.34        1.25 o
  -7  10   2        7.70        8.56        0.35 o
  -6  10   2        3.35        3.72        0.30 o
  -5  10   2       13.55       12.81        0.50 o
  -4  10   2       -0.10        0.15        0.13 <
  -3  10   2      100.65       97.56        2.20 o
  -2  10   2      114.00      109.50        2.35 o
  -1  10   2      158.30      159.22        3.20 o
   0  10   2      376.20      341.22        6.55 o
   1  10   2        0.55        0.92        0.30 <
   2  10   2       13.60       12.31        0.55 o
   3  10   2        9.35        9.58        0.55 o
   4  10   2       52.50       51.11        1.45 o
   5  10   2       54.20       51.47        1.30 o
   6  10   2        1.15        1.18        0.45 o
   7  10   2       20.85       22.24        0.76 o
   8  10   2       73.20       72.53        1.80 o
   9  10   2      104.75      107.04        3.22 o
  10  10   2        0.90        0.88        0.66 <
  11  10   2       19.40       21.63        1.26 o
  12  10   2        3.55        4.02        0.81 o
  13  10   2        0.35        0.45        0.95 <
 -15  11   2        0.10        0.25        0.38 <
 -14  11   2        8.40        6.32        6.96 <
 -13  11   2        1.60        1.69        0.63 o
 -12  11   2        0.45        1.10        0.50 <
 -11  11   2        5.85        5.69        0.51 o
 -10  11   2       21.95       22.07        0.75 o
  -9  11   2        5.10        7.03        0.32 o
  -8  11   2        9.90       10.80        0.50 o
  -7  11   2       49.85       48.48        1.25 o
  -6  11   2        4.55        5.50        0.30 o
  -5  11   2       46.15       42.49        1.20 o
  -4  11   2      120.00      111.95        2.50 o
  -3  11   2       56.00       51.71        1.50 o
  -2  11   2       57.25       59.75        1.45 o
  -1  11   2       59.95       57.53        1.55 o
   0  11   2       43.50       40.20        1.20 o
   1  11   2       26.25       26.87        0.95 o
   2  11   2       19.75       23.23        0.80 o
   3  11   2       18.55       20.55        0.71 o
   4  11   2        0.20        0.00        0.27 <
   5  11   2       26.55       24.39        0.95 o
   6  11   2        3.05        3.20        0.35 o
   7  11   2       12.50       14.45        0.61 o
   8  11   2       52.30       49.44        2.86 o
   9  11   2       76.80       71.83        2.45 o
  10  11   2        0.55        1.40        0.82 <
  11  11   2        2.80        3.56        0.61 o
  12  11   2        0.55        0.33        0.97 <
  13  11   2        5.80        5.26        1.02 o
 -15  12   2        1.60        1.07        0.70 o
 -14  12   2        0.20        1.02        0.45 <
 -13  12   2        0.70        0.42        1.02 <
 -12  12   2        1.20        1.06        0.50 o
 -11  12   2        1.65        1.96        0.41 o
 -10  12   2        5.05        5.74        0.40 o
  -9  12   2        2.10        2.49        0.20 o
  -8  12   2        1.50        2.19        0.25 o
  -7  12   2        4.15        4.31        0.30 o
  -6  12   2        7.35        7.08        0.40 o
  -5  12   2      176.45      165.99        3.45 o
  -4  12   2       15.40       14.81        0.60 o
  -3  12   2        0.40        0.74        0.38 <
  -2  12   2      219.90      211.84        4.25 o
  -1  12   2       35.05       32.16        1.00 o
   0  12   2      135.50      126.19        3.00 o
   1  12   2       22.80       20.71        0.95 o
   2  12   2       40.60       44.03        1.25 o
   3  12   2        0.05        0.30        0.15 <
   4  12   2       11.60       12.93        0.65 o
   5  12   2        5.15        4.85        0.40 o
   6  12   2       31.05       29.88        0.96 o
   7  12   2        5.80        6.78        0.45 o
   8  12   2       14.50       14.99        0.71 o
   9  12   2       42.85       45.91        1.65 o
  10  12   2       25.35       24.34        1.46 o
  11  12   2        8.40        8.37        1.18 o
  12  12   2        0.15        0.20        0.75 <
  13  12   2        1.30        0.69        0.82 <
 -14  13   2        9.00        7.62        0.90 o
 -13  13   2        8.35        8.12        0.76 o
 -12  13   2        0.35        0.32        0.47 <
 -11  13   2        0.30        0.49        0.63 <
 -10  13   2       24.00       25.07        0.95 o
  -9  13   2       33.70       33.63        1.24 o
  -8  13   2        0.90        1.27        0.28 <
  -7  13   2        5.10        5.51        0.30 o
  -6  13   2        0.25        0.64        0.20 <
  -5  13   2       70.90       67.59        1.96 o
  -4  13   2       10.75        9.89        0.50 o
  -3  13   2       61.95       56.02        1.60 o
  -2  13   2        0.25        0.12        0.20 <
  -1  13   2      171.85      168.14        3.55 o
   0  13   2       47.25       40.84        1.46 o
   1  13   2       37.70       37.55        1.25 o
   2  13   2        0.25        0.23        0.30 <
   3  13   2       34.10       35.82        1.10 o
   4  13   2        1.15        1.91        0.47 o
   5  13   2        1.75        2.81        0.35 o
   6  13   2        0.95        1.24        0.40 <
   7  13   2       17.80       19.80        0.89 o
   8  13   2        0.85        1.59        0.83 <
   9  13   2        0.80        1.60        1.01 <
  10  13   2        9.80        9.49        0.86 o
  11  13   2        0.20        0.12        1.02 <
  12  13   2       -0.15        0.20        0.68 <
  13  13   2       14.05       13.66        1.40 o
 -14  14   2        2.00        2.84        0.80 o
 -13  14   2        0.40        0.89        0.68 <
 -12  14   2        1.55        1.84        0.60 o
 -11  14   2        7.65        8.47        0.71 o
 -10  14   2        0.00        0.05        0.01 <
  -9  14   2       28.40       26.55        1.30 o
  -8  14   2        0.85        1.29        0.55 <
  -7  14   2        2.70        2.92        0.35 o
  -6  14   2       19.40       19.37        0.80 o
  -5  14   2       29.15       29.49        1.16 o
  -4  14   2       29.75       28.90        1.00 o
  -3  14   2        0.35        1.12        0.24 <
  -2  14   2        0.30        0.88        0.22 <
  -1  14   2      112.35      100.40        2.65 o
   0  14   2       66.65       58.76        1.75 o
   1  14   2       17.40       15.53        0.80 o
   2  14   2        5.85        6.26        0.40 o
   3  14   2       29.05       29.07        1.05 o
   4  14   2        0.90        1.28        0.57 <
   5  14   2       20.65       21.25        0.90 o
   6  14   2        0.30        0.08        0.33 <
   7  14   2       54.60       55.52        1.73 o
   8  14   2        0.20        0.29        0.40 <
   9  14   2        8.35        9.19        0.65 o
  10  14   2        3.25        3.34        0.86 o
  11  14   2        2.00        1.97        0.75 o
  12  14   2        1.60        1.05        0.85 <
  13  14   2        2.70        0.44        1.50 <
 -14  15   2        1.40        1.95        0.80 <
 -13  15   2        3.80        4.39        0.80 o
 -12  15   2       12.90       12.16        1.53 o
 -11  15   2        0.20        0.54        0.36 <
 -10  15   2       22.30       20.27        1.20 o
  -9  15   2        0.45        0.65        0.35 <
  -8  15   2       10.50       12.29        0.55 o
  -7  15   2        9.90       10.14        0.55 o
  -6  15   2       -0.05        0.02        0.26 <
  -5  15   2        5.60        6.19        0.45 o
  -4  15   2       36.80       34.63        1.40 o
  -3  15   2        0.35        0.37        0.35 <
  -2  15   2        1.50        1.32        0.30 o
  -1  15   2       34.40       34.80        1.30 o
   0  15   2       21.35       20.06        1.06 o
   1  15   2        0.05        0.36        0.13 <
   2  15   2       18.40       19.49        0.80 o
   3  15   2       49.00       47.99        1.50 o
   4  15   2       14.25       15.81        0.80 o
   5  15   2        1.85        2.47        0.40 o
   6  15   2       12.40       13.85        0.65 o
   7  15   2        0.40        0.32        0.55 <
   8  15   2        4.25        5.14        0.45 o
   9  15   2        2.45        2.90        0.60 o
  10  15   2        3.45        3.82        0.75 o
  11  15   2        0.05        0.40        0.27 <
  12  15   2        2.30        1.85        0.80 o
 -14  16   2        7.40        6.86        1.00 o
 -13  16   2        0.60        0.22        1.01 <
 -12  16   2        0.00        0.00        0.94 <
 -11  16   2        0.85        1.52        0.92 <
 -10  16   2        0.45        1.07        0.94 <
  -9  16   2        3.35        4.37        0.41 o
  -8  16   2       14.15       14.46        0.76 o
  -7  16   2        1.40        1.47        0.30 o
  -6  16   2       14.25       16.61        0.75 o
  -5  16   2        1.80        2.40        0.30 o
  -4  16   2       50.90       52.87        1.70 o
  -3  16   2        6.75        7.46        0.45 o
  -2  16   2        1.95        2.86        0.30 o
  -1  16   2        0.30        0.47        0.33 <
   0  16   2        0.40        1.01        0.38 <
   1  16   2       42.85       41.56        1.40 o
   2  16   2        5.80        4.95        0.50 o
   3  16   2        7.20        7.87        0.50 o
   4  16   2       36.65       39.31        1.35 o
   5  16   2       -0.05        0.06        0.13 <
   6  16   2       32.65       31.63        1.36 o
   7  16   2       -0.15        0.02        0.47 <
   8  16   2        0.00        0.12        0.01 <
   9  16   2        0.05        0.12        0.59 <
  10  16   2        4.60        3.95        0.80 o
  11  16   2        0.40        0.13        0.63 <
  12  16   2        1.50        1.76        0.70 o
 -13  17   2        0.25        0.33        1.28 <
 -12  17   2        3.90        4.76        0.82 o
 -11  17   2        0.15        0.23        0.55 <
 -10  17   2       -0.05        0.01        0.18 <
  -9  17   2       45.85       42.20        1.78 o
  -8  17   2       41.30       43.69        1.40 o
  -7  17   2       -0.35        0.07        0.35 <
  -6  17   2        0.15        0.09        0.23 <
  -5  17   2       79.80       80.26        2.30 o
  -4  17   2       14.85       15.27        0.75 o
  -3  17   2        0.45        0.37        0.40 <
  -2  17   2        3.40        3.46        0.40 o
  -1  17   2        1.45        2.18        0.30 o
   0  17   2        0.00        0.50        0.16 <
   1  17   2       -0.10        0.01        0.19 <
   2  17   2        0.20        0.35        0.27 <
   3  17   2        1.05        1.54        0.41 o
   4  17   2        0.45        0.39        0.40 <
   5  17   2       27.00       26.66        1.30 o
   6  17   2       14.30       15.22        0.85 o
   7  17   2        3.75        3.73        0.50 o
   8  17   2       18.15       17.60        1.14 o
   9  17   2        4.20        4.39        0.65 o
  10  17   2        0.95        1.69        0.82 <
  11  17   2        8.00        8.27        1.05 o
  12  17   2        0.70        0.50        1.09 <
 -13  18   2       -0.50        0.13        1.27 <
 -12  18   2        0.50        0.44        0.96 <
 -11  18   2        1.35        1.41        1.00 <
 -10  18   2        6.95        7.47        0.86 o
  -9  18   2        0.65        0.64        0.86 <
  -8  18   2        7.10        9.50        0.50 o
  -7  18   2       21.30       20.59        0.95 o
  -6  18   2       14.80       14.97        0.96 o
  -5  18   2        2.75        2.81        0.40 o
  -4  18   2       99.40       93.60        2.80 o
  -3  18   2       -0.15        0.02        0.15 <
  -2  18   2        1.90        2.35        0.35 o
  -1  18   2        6.70        7.44        0.50 o
   0  18   2       69.15       70.91        2.15 o
   1  18   2      122.80      123.32        3.10 o
   2  18   2        3.55        4.07        0.40 o
   3  18   2        3.65        5.11        0.45 o
   4  18   2       10.60       12.36        0.76 o
   5  18   2      103.25       93.39        3.61 o
   6  18   2       55.45       50.15        2.61 o
   7  18   2        1.30        1.72        0.41 o
   8  18   2        0.30        0.40        0.57 <
   9  18   2        1.30        2.06        0.61 o
  10  18   2        0.55        1.28        0.89 <
  11  18   2        0.50        0.12        0.99 <
 -12  19   2        0.15        0.05        0.78 <
 -11  19   2        3.20        3.03        0.76 o
 -10  19   2        0.35        0.22        0.71 <
  -9  19   2        1.55        1.26        0.95 <
  -8  19   2        1.10        1.17        0.87 <
  -7  19   2        1.90        1.25        0.55 o
  -6  19   2        2.20        1.69        0.55 o
  -5  19   2       -0.05        0.88        0.43 <
  -4  19   2        4.70        5.65        0.50 o
  -3  19   2        5.40        4.24        0.50 o
  -2  19   2       24.70       26.61        1.00 o
  -1  19   2       36.85       39.99        1.50 o
   0  19   2        2.55        2.76        0.40 o
   1  19   2       13.25       14.47        0.80 o
   2  19   2       45.05       43.10        1.71 o
   3  19   2       29.40       30.17        1.74 o
   4  19   2       15.35       16.93        1.16 o
   5  19   2        4.25        5.45        0.65 o
   6  19   2        3.80        4.87        0.71 o
   7  19   2        2.45        2.84        0.76 o
   8  19   2       14.95       15.03        1.10 o
   9  19   2        0.70        0.06        0.76 <
  10  19   2       -0.50        0.03        1.09 <
  11  19   2        3.65        3.96        0.81 o
 -12  20   2        0.90        0.05        0.90 <
 -11  20   2        0.90        1.53        1.13 <
 -10  20   2        1.25        0.66        0.61 o
  -9  20   2        0.15        0.10        0.44 <
  -8  20   2        3.75        5.68        0.65 o
  -7  20   2        0.95        1.22        0.81 <
  -6  20   2        1.15        2.60        0.93 <
  -5  20   2        0.20        0.47        0.46 <
  -4  20   2        0.15        0.41        0.23 <
  -3  20   2        1.80        2.01        0.45 o
  -2  20   2       30.20       31.26        1.35 o
  -1  20   2        0.50        0.21        0.77 <
   0  20   2        3.45        2.46        0.61 o
   1  20   2       12.20       13.31        1.00 o
   2  20   2        0.15        0.01        0.73 <
   3  20   2        4.85        4.92        0.61 o
   4  20   2        3.45        4.12        0.65 o
   5  20   2        1.20        1.54        0.64 <
   6  20   2        0.05        0.01        0.59 <
   7  20   2        0.40        0.37        0.64 <
   8  20   2       -0.15        0.49        0.65 <
   9  20   2        4.90        3.02        1.05 o
  10  20   2        1.10        0.67        1.21 <
 -11  21   2        4.55        3.60        0.89 o
 -10  21   2        0.55        0.01        1.19 <
  -9  21   2        0.05        0.52        0.57 <
  -8  21   2        6.85        6.64        0.90 o
  -7  21   2        4.00        4.59        0.65 o
  -6  21   2       26.15       25.75        1.51 o
  -5  21   2        2.25        2.65        0.60 o
  -4  21   2        1.85        1.83        0.45 o
  -3  21   2       -0.40        0.32        0.54 <
  -2  21   2        2.45        2.49        0.55 o
  -1  21   2       -0.20        0.64        0.77 <
   0  21   2        2.75        3.68        0.45 o
   1  21   2        0.65        0.31        0.71 <
   2  21   2       -0.10        0.07        0.52 <
   3  21   2        2.55        2.39        0.61 o
   4  21   2        0.05        0.04        0.73 <
   5  21   2        0.55        0.03        1.00 <
   6  21   2        1.20        2.10        1.36 <
   7  21   2        2.00        2.04        0.57 o
   8  21   2        6.75        7.31        0.85 o
   9  21   2        0.35        0.05        0.86 <
  10  21   2        3.00        3.21        1.00 o
 -11  22   2        0.70        0.88        1.24 <
 -10  22   2        0.55        0.84        1.19 <
  -9  22   2        1.75        2.46        0.76 o
  -8  22   2        1.85        1.89        0.86 o
  -7  22   2        3.75        3.49        0.70 o
  -6  22   2        5.40        5.55        0.80 o
  -5  22   2       18.05       17.61        1.22 o
  -4  22   2        5.50        5.83        0.71 o
  -3  22   2       21.70       21.79        1.53 o
  -2  22   2        3.30        3.39        0.65 o
  -1  22   2       -0.15        0.17        0.31 <
   0  22   2        2.65        2.54        0.55 o
   1  22   2        2.80        4.08        0.61 o
   2  22   2        0.45        0.06        0.78 <
   3  22   2        5.35        6.31        0.75 o
   4  22   2        0.45        0.18        0.75 <
   5  22   2        5.05        5.02        0.81 o
   6  22   2        6.35        7.15        1.05 o
   7  22   2        1.20        1.41        0.83 <
   8  22   2        0.60        0.19        1.51 <
   9  22   2        0.25        1.56        1.39 <
 -10  23   2        0.40        0.47        0.89 <
  -9  23   2        0.45        0.05        1.08 <
  -8  23   2        0.80        0.17        1.37 <
  -7  23   2        0.35        1.08        0.71 <
  -6  23   2       14.05       14.03        1.15 o
  -5  23   2        7.65        8.22        1.12 o
  -4  23   2        0.10        0.58        0.51 <
  -3  23   2        2.55        2.36        0.89 o
  -2  23   2        2.30        2.88        0.65 o
  -1  23   2        1.10        1.15        0.55 o
   0  23   2        6.70        7.69        0.82 o
   1  23   2        4.00        4.66        0.70 o
   2  23   2        0.85        0.03        0.91 <
   3  23   2       -0.15        0.04        0.42 <
   4  23   2        7.15        7.65        0.81 o
   5  23   2        1.30        1.56        0.94 <
   6  23   2        0.45        0.48        1.12 <
   7  23   2       -0.45        0.85        1.03 <
   8  23   2       -0.10        0.45        0.44 <
   9  23   2        1.45        1.55        0.75 <
 -10  24   2        1.20        1.17        1.46 <
  -9  24   2        0.45        0.44        0.99 <
  -8  24   2       -0.20        0.37        0.45 <
  -7  24   2        2.60        2.81        1.14 o
  -6  24   2        0.55        0.03        0.73 <
  -5  24   2        8.55        6.75        0.90 o
  -4  24   2        2.65        3.07        0.65 o
  -3  24   2        0.25        0.21        0.71 <
  -2  24   2        4.40        4.43        0.81 o
  -1  24   2        1.10        1.91        0.95 <
   0  24   2        2.10        1.83        0.60 o
   1  24   2        3.10        4.19        0.70 o
   2  24   2        0.85        0.84        0.65 <
   3  24   2        1.25        1.93        1.08 <
   4  24   2       -0.05        0.19        0.31 <
   5  24   2       -0.10        0.13        0.65 <
   6  24   2       10.15        8.98        1.20 o
   7  24   2        0.85        1.13        1.74 <
   8  24   2        5.85        5.86        0.95 o
  -9  25   2        2.60        2.74        1.06 o
  -8  25   2       -0.20        0.00        0.95 <
  -7  25   2        4.10        3.71        1.06 o
  -6  25   2        0.55        0.90        0.90 <
  -5  25   2       15.65       13.06        1.40 o
  -4  25   2        0.15        0.31        0.65 <
  -3  25   2       -0.20        0.01        0.54 <
  -2  25   2        1.80        1.79        0.70 o
  -1  25   2       -0.40        0.06        0.76 <
   0  25   2        1.85        1.48        0.70 o
   1  25   2        1.00        0.57        1.04 <
   2  25   2        0.35        0.51        0.71 <
   3  25   2        0.95        0.61        1.03 <
   4  25   2        7.95        6.96        1.00 o
   5  25   2        8.40        7.59        1.16 o
   6  25   2        1.55        1.42        0.80 <
   7  25   2        0.50        0.78        1.39 <
  -8  26   2       -0.30        0.12        1.40 <
  -7  26   2        0.30        0.06        0.99 <
  -6  26   2        7.25        6.05        1.33 o
  -5  26   2        0.70        0.86        1.09 <
  -4  26   2        0.65        0.30        0.99 <
  -3  26   2        0.20        0.16        1.14 <
  -2  26   2        0.85        0.70        1.11 <
  -1  26   2        3.75        2.67        0.80 o
   0  26   2        1.55        1.56        0.70 o
   1  26   2        0.05        0.01        1.28 <
   2  26   2        0.30        0.66        0.76 <
   3  26   2        3.25        2.98        0.95 o
   4  26   2        0.25        0.44        1.04 <
   5  26   2        0.65        1.76        0.67 <
   6  26   2        1.30        2.12        0.95 <
  -7  27   2        0.25        0.12        1.24 <
  -6  27   2        1.45        1.04        1.00 <
  -5  27   2        5.75        5.56        1.32 o
  -4  27   2        0.35        0.08        0.91 <
  -3  27   2       14.75       13.20        1.30 o
  -2  27   2        1.45        0.68        1.11 <
  -1  27   2        0.00        0.24        0.48 <
   0  27   2        2.25        2.24        0.80 o
   1  27   2        0.05        0.37        0.31 <
   2  27   2        2.15        2.20        1.05 o
   3  27   2        1.90        1.85        0.85 o
   4  27   2       -0.70        0.00        1.29 <
   5  27   2        4.35        4.48        0.90 o
  -5  28   2        9.25        9.05        1.47 o
  -4  28   2        0.35        0.12        0.83 <
  -3  28   2        5.50        4.95        1.00 o
  -2  28   2       -0.05        0.79        0.60 <
  -1  28   2        0.45        0.00        1.13 <
   0  28   2        0.00        0.03        0.88 <
   1  28   2        4.10        4.08        0.85 o
   2  28   2       -0.45        0.20        1.21 <
   3  28   2        0.20        0.40        0.80 <
   4  28   2        0.80        0.61        2.05 <
  -3  29   2        3.70        2.91        1.10 o
  -2  29   2        0.75        1.48        0.81 <
  -1  29   2        0.00        0.09        0.99 <
   0  29   2        1.55        1.43        0.91 <
   1  29   2        0.50        0.65        0.67 <
   2  29   2        0.70        1.03        0.91 <
 -15   1   3        5.70        5.87        0.61 o
 -14   1   3        1.00        1.84        0.41 <
 -13   1   3        0.45        0.47        0.27 <
 -12   1   3        0.45        0.54        0.20 <
 -11   1   3        7.70        7.07        0.30 o
 -10   1   3        0.00        0.04        0.01 <
  -9   1   3       41.45       38.98        0.91 o
  -8   1   3       37.75       33.52        0.80 o
  -7   1   3       85.20       87.04        1.46 o
  -6   1   3      184.95      178.12        2.95 o
  -5   1   3        3.65        7.25        0.20 o
  -4   1   3      202.30      224.48        2.85 o
  -3   1   3      996.40     1043.52       15.01 o
  -2   1   3      148.20      152.73        1.85 o
  -1   1   3      323.05      354.47        4.10 o
   0   1   3     1433.60     1454.77       21.38 o
   1   1   3       10.50        9.80        0.30 o
   2   1   3       56.85       68.82        1.00 o
   3   1   3      476.15      462.01        6.10 o
   4   1   3      128.95      119.91        2.15 o
   5   1   3       14.95       12.57        0.50 o
   6   1   3       29.05       27.46        0.80 o
   7   1   3        7.50        8.26        0.40 o
   8   1   3        5.05        7.20        0.35 o
   9   1   3        4.85        5.27        0.35 o
  10   1   3        0.45        0.49        0.33 <
  11   1   3       -0.05        0.25        0.34 <
  12   1   3        2.90        3.40        0.82 o
  13   1   3        2.05        1.90        0.85 o
  14   1   3        3.65        3.24        1.20 o
 -16   2   3        0.30        0.52        0.44 <
 -15   2   3        1.70        1.95        0.35 o
 -14   2   3        1.20        1.35        0.51 o
 -13   2   3        0.20        0.01        0.18 <
 -12   2   3        0.15        0.34        0.15 <
 -11   2   3       33.70       32.62        0.85 o
 -10   2   3       37.25       36.41        0.85 o
  -9   2   3        4.10        3.69        0.20 o
  -8   2   3      412.95      368.22        5.70 o
  -7   2   3       25.95       27.49        0.65 o
  -6   2   3     1628.20     1495.99       38.52 o
  -5   2   3       13.75       12.77        0.45 o
  -4   2   3       49.40       53.15        0.98 o
  -3   2   3       16.40       18.69        0.35 o
  -2   2   3      194.75      202.91        2.50 o
  -1   2   3      543.10      563.46        6.71 o
   0   2   3        7.90        7.19        0.20 o
   1   2   3      327.65      328.80        4.40 o
   2   2   3      182.85      176.89        2.75 o
   3   2   3      649.65      606.81        8.60 o
   4   2   3       86.80       86.04        1.60 o
   5   2   3      178.15      161.29        2.85 o
   6   2   3        3.35        4.83        0.25 o
   7   2   3       12.25       13.83        0.55 o
   8   2   3        1.60        2.15        0.25 o
   9   2   3       10.85       13.32        0.65 o
  10   2   3       10.95       11.24        0.71 o
  11   2   3        2.35        2.62        0.50 o
  12   2   3        0.65        0.56        0.97 <
  13   2   3       21.05       17.21        2.01 o
  14   2   3        5.50        6.65        1.26 o
 -16   3   3        7.30        8.59        0.70 o
 -15   3   3        0.10        0.34        0.25 <
 -14   3   3       10.75       11.72        1.39 o
 -13   3   3        0.35        0.27        0.34 <
 -12   3   3        0.75        0.68        0.35 <
 -11   3   3        0.85        0.48        0.37 <
 -10   3   3        3.10        2.90        0.20 o
  -9   3   3       39.20       36.39        0.85 o
  -8   3   3        5.80        4.37        0.20 o
  -7   3   3       32.55       35.16        0.90 o
  -6   3   3        1.60        1.07        0.20 o
  -5   3   3      178.15      186.15        3.01 o
  -4   3   3       20.70       24.11        0.51 o
  -3   3   3        5.70        6.66        0.20 o
  -2   3   3        2.10        2.92        0.10 o
  -1   3   3       28.65       30.41        0.50 o
   0   3   3       14.50       14.64        0.35 o
   1   3   3       67.65       68.36        1.10 o
   2   3   3        6.45        2.24        0.25 o
   3   3   3      232.10      230.75        3.61 o
   4   3   3       58.25       48.70        1.15 o
   5   3   3       61.15       57.71        1.20 o
   6   3   3       17.35       15.89        0.61 o
   7   3   3        4.25        5.68        0.35 o
   8   3   3        2.35        3.21        0.30 o
   9   3   3        3.75        5.20        0.40 o
  10   3   3        4.25        4.96        0.45 o
  11   3   3        0.30        0.15        0.53 <
  12   3   3        1.30        1.05        0.65 o
  13   3   3        1.00        0.44        1.50 <
  14   3   3        1.95        2.31        0.91 o
 -16   4   3        1.50        2.17        0.50 o
 -15   4   3        0.10        0.79        7.87 <
 -14   4   3        2.05        2.13        0.32 o
 -13   4   3        7.40        7.32        0.30 o
 -12   4   3        2.30        3.98        0.20 o
 -11   4   3        3.50        3.30        0.20 o
 -10   4   3       75.85       72.60        1.87 o
  -9   4   3       87.85       81.08        1.66 o
  -8   4   3       88.95       77.76        1.75 o
  -7   4   3      119.15      109.01        2.46 o
  -6   4   3     1211.00     1097.49       28.50 o
  -5   4   3        1.95        2.11        0.25 o
  -4   4   3       93.95       92.98        1.61 o
  -3   4   3      301.30      307.54        4.25 o
  -2   4   3      132.80      136.39        2.06 o
  -1   4   3      314.70      312.09        4.62 o
   0   4   3      164.80      184.93        2.61 o
   1   4   3      185.70      194.58        2.85 o
   2   4   3      581.95      554.85        7.71 o
   3   4   3      211.00      208.11        3.15 o
   4   4   3       -0.05        0.02        0.09 <
   5   4   3       91.40       85.32        1.81 o
   6   4   3        2.00        3.22        0.25 o
   7   4   3       12.40       12.78        0.61 o
   8   4   3        0.15        0.14        0.23 <
   9   4   3        4.05        5.05        0.51 o
  10   4   3       12.15       13.23        0.76 o
  11   4   3        3.55        3.98        0.60 o
  12   4   3       -0.05        0.47        0.60 <
  13   4   3       20.95       18.89        2.05 o
  14   4   3        8.20        6.87        1.41 o
 -16   5   3        1.50        1.63        0.50 o
 -15   5   3        2.50        3.87       10.54 <
 -14   5   3        6.65        2.41        7.22 <
 -13   5   3        9.25        8.09        0.54 o
 -12   5   3        0.10        0.02        0.13 <
 -11   5   3        3.35        3.53        0.51 o
 -10   5   3       75.25       68.50        2.04 o
  -9   5   3       66.55       64.47        1.50 o
  -8   5   3        6.50        5.83        0.20 o
  -7   5   3        8.85       10.85        0.30 o
  -6   5   3      102.30       87.74        2.32 o
  -5   5   3       75.30       69.75        1.30 o
  -4   5   3       40.15       34.06        0.86 o
  -3   5   3       -0.10        0.04        0.06 <
  -2   5   3       10.95       10.97        0.40 o
  -1   5   3        0.60        0.47        0.15 o
   0   5   3      209.75      211.25        3.56 o
   1   5   3      372.65      376.69        5.76 o
   2   5   3      109.45       98.79        2.06 o
   3   5   3      172.55      169.71        3.11 o
   4   5   3        1.45        1.41        0.20 o
   5   5   3        4.75        4.43        0.35 o
   6   5   3        6.95        7.70        0.47 o
   7   5   3        5.45        7.68        0.41 o
   8   5   3       36.55       38.99        1.27 o
   9   5   3        6.60        7.64        0.60 o
  10   5   3        0.20        0.08        0.36 <
  11   5   3        2.45        2.77        0.71 o
  12   5   3        0.40        0.54        1.11 <
  13   5   3        0.40        0.14        1.64 <
  14   5   3        0.50        0.64        1.46 <
 -16   6   3        9.80        9.02        0.90 o
 -15   6   3        0.10        0.69       15.04 <
 -14   6   3       14.00       14.67        5.06 o
 -13   6   3        1.10        0.92        0.51 o
 -12   6   3        2.70        2.04        0.20 o
 -11   6   3       11.25       10.52        0.57 o
 -10   6   3        9.15        8.84        0.40 o
  -9   6   3       73.30       66.30        1.67 o
  -8   6   3        3.20        2.85        0.20 o
  -7   6   3       -0.10        0.43        0.06 <
  -6   6   3       11.35       11.07        0.30 o
  -5   6   3       31.65       29.23        0.81 o
  -4   6   3      124.80      125.72        2.20 o
  -3   6   3       30.20       32.54        0.75 o
  -2   6   3       55.05       51.96        1.10 o
  -1   6   3       42.05       46.72        0.95 o
   0   6   3       12.70        9.89        0.40 o
   1   6   3       16.15       15.53        0.51 o
   2   6   3      794.40      764.19       12.02 o
   3   6   3        2.80        3.81        0.32 o
   4   6   3       51.75       49.91        1.16 o
   5   6   3        1.10        1.63        0.25 o
   6   6   3        0.85        1.02        0.36 <
   7   6   3       37.75       36.55        1.15 o
   8   6   3        6.90        7.00        0.41 o
   9   6   3       28.35       26.99        1.08 o
  10   6   3        1.45        2.26        0.47 o
  11   6   3        0.00        0.29        0.35 <
  12   6   3        0.85        0.02        1.05 <
  13   6   3        0.80        0.58        1.43 <
 -16   7   3       -0.30        0.30        0.66 <
 -15   7   3       -2.35        0.10        7.86 <
 -14   7   3        3.25        1.64        7.43 <
 -13   7   3        2.45        2.26        0.55 o
 -12   7   3        2.05        1.98        0.20 o
 -11   7   3       11.40       11.25        0.50 o
 -10   7   3       99.25      100.56        2.10 o
  -9   7   3        7.70        7.48        0.30 o
  -8   7   3      113.40      111.44        2.20 o
  -7   7   3        2.60        1.99        0.20 o
  -6   7   3       -0.10        0.05        0.06 <
  -5   7   3      140.40      134.04        2.63 o
  -4   7   3       33.15       31.02        0.81 o
  -3   7   3        5.90        5.32        0.25 o
  -2   7   3        0.20        0.03        0.18 <
  -1   7   3       25.40       27.66        0.70 o
   0   7   3        1.80        1.80        0.25 o
   1   7   3      150.45      153.55        2.86 o
   2   7   3        1.00        0.29        0.40 <
   3   7   3       82.90       79.02        1.80 o
   4   7   3       26.05       24.53        0.76 o
   5   7   3        9.30        8.36        0.47 o
   6   7   3        7.55        7.46        0.45 o
   7   7   3       53.75       53.32        1.46 o
   8   7   3        0.45        0.94        0.48 <
   9   7   3       21.75       24.00        0.92 o
  10   7   3        0.80        1.08        0.74 <
  11   7   3        5.15        6.19        0.81 o
  12   7   3        0.15        0.53        0.62 <
  13   7   3        0.00        0.75        1.71 <
 -16   8   3        2.30        1.54        0.80 o
 -15   8   3        1.70        1.23        4.27 <
 -14   8   3        5.35        1.18        7.43 <
 -13   8   3        2.00        1.80        0.38 o
 -12   8   3        0.15        0.03        0.39 <
 -11   8   3       14.45       15.56        0.55 o
 -10   8   3        4.10        4.04        0.25 o
  -9   8   3      103.20       98.06        2.01 o
  -8   8   3       33.50       30.33        0.90 o
  -7   8   3       41.30       45.43        1.00 o
  -6   8   3        6.55        7.11        0.35 o
  -5   8   3        8.30        9.42        0.30 o
  -4   8   3       29.85       26.50        0.70 o
  -3   8   3        3.25        3.50        0.20 o
  -2   8   3       30.70       32.19        0.80 o
  -1   8   3       97.95       92.40        2.05 o
   0   8   3       12.65       12.65        0.50 o
   1   8   3      231.40      226.40        4.20 o
   2   8   3        4.45        4.78        0.30 o
   3   8   3       69.15       64.72        1.66 o
   4   8   3        0.15        1.01        0.15 <
   5   8   3        1.15        1.74        0.35 o
   6   8   3        1.00        1.47        0.34 <
   7   8   3       23.15       21.19        0.82 o
   8   8   3        2.25        2.68        0.35 o
   9   8   3        0.15        0.35        0.26 <
  10   8   3        0.25        0.49        0.40 <
  11   8   3        0.10        0.02        0.32 <
  12   8   3        0.00        0.11        0.01 <
  13   8   3        1.05        0.92        1.56 <
 -16   9   3        0.90        1.99        1.33 <
 -15   9   3        1.00        0.27        4.82 <
 -14   9   3        6.10        0.11        8.13 <
 -13   9   3        5.20        5.36        0.47 o
 -12   9   3        0.15        0.28        0.15 <
 -11   9   3        4.15        3.92        0.25 o
 -10   9   3        4.75        4.68        0.65 o
  -9   9   3       42.95       39.58        1.00 o
  -8   9   3       88.95       81.56        2.14 o
  -7   9   3        4.80        4.87        0.38 o
  -6   9   3        6.00        4.86        0.25 o
  -5   9   3      121.40      108.08        2.45 o
  -4   9   3       10.05        8.99        0.45 o
  -3   9   3       39.85       40.02        1.05 o
  -2   9   3        4.30        3.72        0.30 o
  -1   9   3       82.30       79.39        2.00 o
   0   9   3       15.55       16.62        0.65 o
   1   9   3        0.30        0.12        0.22 <
   2   9   3       18.65       21.69        0.61 o
   3   9   3        1.65        2.52        0.25 o
   4   9   3       25.65       27.29        0.76 o
   5   9   3        1.10        2.06        0.35 o
   6   9   3       60.85       57.50        1.61 o
   7   9   3        8.40        9.30        0.45 o
   8   9   3        1.00        0.65        0.71 <
   9   9   3        5.80        7.57        0.61 o
  10   9   3        0.35        0.67        0.50 <
  11   9   3        2.05        1.72        0.76 o
  12   9   3       -0.25        0.01        0.60 <
  13   9   3       -0.55        0.23        1.45 <
 -15  10   3        1.30        1.93        0.60 o
 -14  10   3        1.15        4.22        5.26 <
 -13  10   3        0.10        0.05        0.38 <
 -12  10   3        0.00        0.04        0.18 <
 -11  10   3        8.15        8.86        0.40 o
 -10  10   3       14.15       13.86        0.50 o
  -9  10   3        3.80        4.60        0.25 o
  -8  10   3        2.35        2.77        0.25 o
  -7  10   3        0.05        0.04        0.15 <
  -6  10   3       23.35       20.04        0.70 o
  -5  10   3       61.65       59.47        1.30 o
  -4  10   3       21.65       19.05        0.70 o
  -3  10   3        1.25        0.78        0.20 o
  -2  10   3       29.55       26.58        0.95 o
  -1  10   3       20.50       18.23        0.70 o
   0  10   3       91.30       83.13        2.25 o
   1  10   3        4.95        6.38        0.35 o
   2  10   3        0.00        0.03        0.16 <
   3  10   3        5.30        7.97        0.35 o
   4  10   3        6.00        6.37        0.40 o
   5  10   3        3.85        4.73        0.35 o
   6  10   3        3.25        4.23        0.35 o
   7  10   3       18.25       19.63        0.75 o
   8  10   3        0.90        0.90        0.57 <
   9  10   3        2.45        2.64        0.45 o
  10  10   3        5.40        5.56        0.71 o
  11  10   3        0.20        0.28        0.45 <
  12  10   3        1.80        1.70        0.70 o
  13  10   3       -0.20        0.04        1.04 <
 -15  11   3        0.60        0.85        1.08 <
 -14  11   3        1.90        0.10        8.44 <
 -13  11   3        0.75        0.85        0.83 <
 -12  11   3       21.55       22.50        1.00 o
 -11  11   3        0.55        0.69        0.37 <
 -10  11   3       56.45       56.21        1.80 o
  -9  11   3        5.60        7.80        0.47 o
  -8  11   3        9.45       11.91        0.45 o
  -7  11   3        9.60       11.41        0.57 o
  -6  11   3        3.45        5.81        0.35 o
  -5  11   3        0.90        0.61        0.38 <
  -4  11   3        5.25        5.51        0.40 o
  -3  11   3       25.80       28.59        0.81 o
  -2  11   3        1.25        2.75        0.20 o
  -1  11   3        0.15        0.67        0.15 <
   0  11   3        6.85        9.90        0.40 o
   1  11   3       19.20       18.08        0.70 o
   2  11   3        4.50        5.02        0.35 o
   3  11   3        0.65        0.57        0.39 <
   4  11   3        0.40        0.49        0.31 <
   5  11   3       15.50       17.08        0.61 o
   6  11   3        0.25        0.20        0.20 <
   7  11   3       25.35       26.33        0.85 o
   8  11   3        2.60        2.28        0.38 o
   9  11   3        0.35        0.39        0.66 <
  10  11   3        0.05        0.03        0.62 <
  11  11   3       10.75       11.06        1.00 o
  12  11   3       -0.20        0.00        0.47 <
  13  11   3        1.05        1.64        1.29 <
 -15  12   3        4.10        4.35        0.80 o
 -14  12   3        5.55        4.57        7.18 <
 -13  12   3        0.90        0.59        0.63 <
 -12  12   3        1.30        1.52        0.30 o
 -11  12   3        6.55        6.96        0.40 o
 -10  12   3        4.55        5.82        0.41 o
  -9  12   3       16.80       16.29        0.67 o
  -8  12   3       18.35       17.94        0.76 o
  -7  12   3        0.35        0.47        0.24 <
  -6  12   3        6.55        6.28        0.35 o
  -5  12   3      102.45      100.94        2.30 o
  -4  12   3      122.20      122.97        2.75 o
  -3  12   3       40.65       44.80        1.20 o
  -2  12   3        2.55        3.33        0.30 o
  -1  12   3       17.00       19.51        0.65 o
   0  12   3       19.50       17.79        0.80 o
   1  12   3       49.55       56.91        1.45 o
   2  12   3        0.15        0.00        0.23 <
   3  12   3        6.75        7.30        0.50 o
   4  12   3      156.40      147.64        3.31 o
   5  12   3       -0.15        0.08        0.21 <
   6  12   3        6.00        8.01        0.45 o
   7  12   3        0.75        0.91        0.49 <
   8  12   3       62.75       64.10        2.05 o
   9  12   3        1.80        2.23        0.51 o
  10  12   3        8.35        8.29        0.91 o
  11  12   3        2.40        2.47        0.90 o
  12  12   3        1.75        0.79        0.80 o
 -15  13   3        0.00        0.74        0.01 <
 -14  13   3        6.80        6.43        0.90 o
 -13  13   3        2.80        3.10        1.06 o
 -12  13   3        6.70        7.01        0.76 o
 -11  13   3        0.20        0.25        0.18 <
 -10  13   3       67.70       66.36        2.08 o
  -9  13   3        1.90        2.13        0.25 o
  -8  13   3       43.30       42.45        1.25 o
  -7  13   3       76.70       71.58        2.00 o
  -6  13   3       54.40       52.77        1.35 o
  -5  13   3      129.30      118.18        2.80 o
  -4  13   3        0.70        0.87        0.33 <
  -3  13   3        2.45        1.81        0.25 o
  -2  13   3      337.70      314.94        6.20 o
  -1  13   3       14.75       13.53        0.70 o
   0  13   3       72.60       75.46        1.85 o
   1  13   3      150.65      154.74        3.20 o
   2  13   3        5.50        6.68        0.45 o
   3  13   3      317.00      297.98        6.00 o
   4  13   3       56.15       54.13        1.66 o
   5  13   3       14.00       15.08        0.71 o
   6  13   3       96.50       90.54        2.36 o
   7  13   3        0.40        0.78        0.43 <
   8  13   3        0.35        0.73        0.31 <
   9  13   3        0.85        0.93        1.28 <
  10  13   3        1.80        1.69        0.65 o
  11  13   3        1.95        2.49        0.71 o
  12  13   3        1.60        1.74        0.95 <
 -14  14   3       -0.20        0.28        0.45 <
 -13  14   3       26.30       23.26        1.71 o
 -12  14   3        2.55        2.35        0.70 o
 -11  14   3       46.45       42.81        1.82 o
 -10  14   3        5.40        5.42        0.41 o
  -9  14   3       58.45       54.27        1.67 o
  -8  14   3       45.75       45.98        1.30 o
  -7  14   3        3.75        3.77        0.35 o
  -6  14   3        6.35        7.88        0.45 o
  -5  14   3        4.30        5.49        0.35 o
  -4  14   3       11.70       11.50        0.60 o
  -3  14   3       66.50       60.21        1.75 o
  -2  14   3      101.30       91.84        2.40 o
  -1  14   3       42.85       45.79        1.35 o
   0  14   3        0.45        1.85        0.36 <
   1  14   3      123.60      114.12        2.75 o
   2  14   3      186.30      180.20        4.32 o
   3  14   3        3.05        3.90        0.45 o
   4  14   3        4.75        6.39        0.40 o
   5  14   3        5.50        4.99        0.50 o
   6  14   3        0.85        1.04        0.73 <
   7  14   3        2.30        1.95        0.47 o
   8  14   3       24.55       24.46        1.20 o
   9  14   3        1.85        2.06        0.55 o
  10  14   3        4.80        4.52        0.81 o
  11  14   3        3.90        3.94        0.85 o
  12  14   3        0.20        0.51        0.72 <
 -14  15   3        0.60        1.11        1.55 <
 -13  15   3       16.05       16.07        1.30 o
 -12  15   3       22.75       21.22        1.41 o
 -11  15   3        0.00        0.80        0.37 <
 -10  15   3        7.05        9.69        0.41 o
  -9  15   3        1.35        1.94        0.35 o
  -8  15   3       -0.30        0.00        0.28 <
  -7  15   3       16.30       18.65        0.71 o
  -6  15   3        7.80        9.27        0.55 o
  -5  15   3       77.20       66.20        2.20 o
  -4  15   3       13.45       14.26        0.65 o
  -3  15   3        3.00        4.42        0.30 o
  -2  15   3      168.70      161.35        3.86 o
  -1  15   3        9.85        9.38        0.60 o
   0  15   3       13.05       14.79        0.65 o
   1  15   3        2.50        2.92        0.40 o
   2  15   3        1.15        0.97        0.30 o
   3  15   3      117.95      111.30        3.06 o
   4  15   3       42.05       44.68        1.56 o
   5  15   3       21.40       21.66        1.00 o
   6  15   3        0.70        0.90        0.68 <
   7  15   3        1.75        1.79        0.60 o
   8  15   3        5.15        5.13        0.55 o
   9  15   3        3.10        2.71        0.65 o
  10  15   3        0.60        1.07        0.93 <
  11  15   3       -0.45        0.03        0.94 <
  12  15   3        4.55        5.13        1.02 o
 -14  16   3        1.50        1.40        0.80 <
 -13  16   3        4.70        4.50        1.60 o
 -12  16   3        2.90        2.82        0.67 o
 -11  16   3        0.55        0.75        0.73 <
 -10  16   3        3.20        4.14        0.55 o
  -9  16   3       16.00       16.09        0.85 o
  -8  16   3        9.95       10.54        0.61 o
  -7  16   3        0.85        0.51        0.39 <
  -6  16   3        8.60        8.25        0.65 o
  -5  16   3       11.75       10.69        0.60 o
  -4  16   3        1.20        0.84        0.30 o
  -3  16   3       45.25       45.18        1.55 o
  -2  16   3       11.70       13.52        0.60 o
  -1  16   3        3.70        4.47        0.40 o
   0  16   3        8.75        8.26        0.55 o
   1  16   3       66.45       66.78        2.00 o
   2  16   3       43.95       43.11        1.50 o
   3  16   3       84.85       89.22        2.25 o
   4  16   3       16.50       16.64        0.85 o
   5  16   3       13.30       14.60        0.75 o
   6  16   3        0.30        0.32        0.52 <
   7  16   3       19.70       19.33        1.00 o
   8  16   3       19.25       19.03        1.18 o
   9  16   3       16.85       16.80        1.35 o
  10  16   3        3.70        3.58        0.91 o
  11  16   3        0.25        0.01        1.48 <
 -13  17   3       12.60       11.79        1.30 o
 -12  17   3        6.95        7.97        0.71 o
 -11  17   3       19.20       17.90        1.30 o
 -10  17   3        1.00        0.70        0.62 <
  -9  17   3        0.65        1.54        0.45 <
  -8  17   3        4.15        4.70        0.45 o
  -7  17   3       15.65       19.41        0.70 o
  -6  17   3        0.95        1.66        0.47 <
  -5  17   3        1.00        2.09        0.61 <
  -4  17   3       18.20       19.49        0.85 o
  -3  17   3        0.05        0.09        0.13 <
  -2  17   3       94.70       98.80        2.50 o
  -1  17   3        4.65        5.02        0.40 o
   0  17   3        0.30        0.79        0.33 <
   1  17   3       40.15       42.67        1.40 o
   2  17   3        1.70        1.68        0.40 o
   3  17   3       18.45       18.89        0.90 o
   4  17   3        5.00        5.45        0.55 o
   5  17   3       -0.05        0.05        0.36 <
   6  17   3        0.20        0.16        0.42 <
   7  17   3        4.80        5.23        0.61 o
   8  17   3        1.35        1.54        0.57 o
   9  17   3        2.70        3.06        0.65 o
  10  17   3        0.05        0.14        0.96 <
  11  17   3        0.10        0.62        0.85 <
 -13  18   3        2.30        2.34        0.80 o
 -12  18   3        1.65        2.06        0.71 o
 -11  18   3        2.85        3.29        0.67 o
 -10  18   3        0.15        0.42        0.39 <
  -9  18   3        5.45        5.15        0.61 o
  -8  18   3        0.90        0.30        0.68 <
  -7  18   3        2.30        2.55        0.40 o
  -6  18   3        0.00        0.01        0.25 <
  -5  18   3       -0.05        0.25        0.13 <
  -4  18   3        1.35        1.62        0.30 o
  -3  18   3        1.15        1.97        0.58 o
  -2  18   3       86.80       84.25        2.40 o
  -1  18   3        7.75        8.42        0.55 o
   0  18   3       35.50       34.82        1.25 o
   1  18   3        0.35        0.09        0.47 <
   2  18   3        1.30        2.40        0.30 o
   3  18   3       11.55       13.26        0.75 o
   4  18   3        0.75        1.38        0.75 <
   5  18   3        4.85        6.17        0.65 o
   6  18   3        9.65       11.06        0.75 o
   7  18   3       11.80       12.67        0.75 o
   8  18   3        1.20        0.96        1.02 <
   9  18   3        1.80        1.45        0.65 o
  10  18   3        0.10        0.00        0.66 <
  11  18   3        2.95        3.02        1.10 o
 -13  19   3        1.30        1.63        0.90 <
 -12  19   3        0.45        0.68        0.91 <
 -11  19   3       11.05       10.73        1.55 o
 -10  19   3        2.55        2.41        0.71 o
  -9  19   3        0.10        0.33        0.93 <
  -8  19   3        2.45        2.16        0.63 o
  -7  19   3       10.55       10.82        0.75 o
  -6  19   3       -0.10        0.52        0.32 <
  -5  19   3        3.95        5.47        0.65 o
  -4  19   3        0.20        0.48        0.29 <
  -3  19   3        2.10        2.69        0.40 o
  -2  19   3       18.05       15.81        1.00 o
  -1  19   3       27.00       29.24        1.20 o
   0  19   3       13.55       13.16        0.81 o
   1  19   3       32.85       29.92        1.75 o
   2  19   3       39.80       39.86        2.03 o
   3  19   3        5.15        5.94        0.67 o
   4  19   3       51.85       47.27        2.33 o
   5  19   3        5.25        6.43        0.61 o
   6  19   3        2.60        2.34        0.55 o
   7  19   3        3.45        3.37        0.70 o
   8  19   3        3.50        3.74        0.81 o
   9  19   3        1.00        0.86        1.21 <
  10  19   3        3.20        2.98        1.00 o
 -12  20   3        8.35        6.90        1.08 o
 -11  20   3        2.90        2.15        0.91 o
 -10  20   3        2.70        2.41        0.81 o
  -9  20   3       -0.15        0.02        0.66 <
  -8  20   3        0.00        0.00        0.29 <
  -7  20   3       17.70       18.20        1.20 o
  -6  20   3        0.85        0.97        0.84 <
  -5  20   3        5.85        6.41        0.55 o
  -4  20   3        0.15        0.00        0.40 <
  -3  20   3       24.30       23.61        1.94 o
  -2  20   3       21.10       20.72        1.90 o
  -1  20   3        0.15        0.01        0.36 <
   0  20   3        1.00        1.84        0.66 <
   1  20   3        0.25        0.27        0.48 <
   2  20   3        6.70        6.83        0.82 o
   3  20   3        0.35        0.48        0.67 <
   4  20   3       17.35       16.61        1.32 o
   5  20   3        1.90        2.25        0.65 o
   6  20   3       -0.20        0.01        0.55 <
   7  20   3        2.30        2.45        0.61 o
   8  20   3        5.85        5.67        0.96 o
   9  20   3        3.75        3.01        1.30 o
  10  20   3        4.00        4.31        1.06 o
 -12  21   3        3.50        4.03        0.76 o
 -11  21   3        1.10        0.88        1.04 <
 -10  21   3       -0.15        0.16        0.39 <
  -9  21   3        0.10        0.03        0.92 <
  -8  21   3        3.90        3.34        0.96 o
  -7  21   3        0.40        0.01        0.85 <
  -6  21   3        2.90        2.77        0.55 o
  -5  21   3        7.90        7.56        1.20 o
  -4  21   3        7.15        7.29        0.70 o
  -3  21   3        1.80        2.07        0.61 o
  -2  21   3        8.90        9.75        0.81 o
  -1  21   3        8.40        9.08        0.76 o
   0  21   3       -0.05        0.14        0.31 <
   1  21   3        3.30        4.44        0.61 o
   2  21   3        6.25        8.65        0.71 o
   3  21   3        4.55        5.42        0.75 o
   4  21   3        2.75        3.68        0.65 o
   5  21   3       14.35       14.85        1.24 o
   6  21   3        0.85        0.29        0.69 <
   7  21   3        9.80       10.27        1.00 o
   8  21   3        2.25        2.12        0.85 o
   9  21   3       -0.25        0.05        0.83 <
 -11  22   3        1.35        1.43        0.84 <
 -10  22   3        0.35        0.35        0.93 <
  -9  22   3        1.05        1.72        1.40 <
  -8  22   3        5.45        6.68        0.81 o
  -7  22   3        1.80        2.05        0.55 o
  -6  22   3       74.25       61.16        3.51 o
  -5  22   3       -0.15        0.02        0.34 <
  -4  22   3        2.00        1.57        0.71 o
  -3  22   3        4.50        5.09        0.71 o
  -2  22   3        5.65        6.45        0.76 o
  -1  22   3        3.35        2.79        0.60 o
   0  22   3        0.05        0.13        0.36 <
   1  22   3        1.30        1.70        0.60 o
   2  22   3        1.30        0.73        0.67 <
   3  22   3       15.15       15.39        1.18 o
   4  22   3       -0.35        0.00        0.64 <
   5  22   3        0.20        0.08        0.63 <
   6  22   3       -0.15        0.09        0.54 <
   7  22   3        0.05        0.17        1.48 <
   8  22   3       -0.25        0.00        0.70 <
   9  22   3        2.35        2.06        1.10 o
 -10  23   3        0.20        0.41        0.70 <
  -9  23   3        0.00        1.13        0.45 <
  -8  23   3        1.20        1.12        0.92 <
  -7  23   3       12.75       12.97        1.15 o
  -6  23   3       -0.05        0.22        1.04 <
  -5  23   3        1.45        1.78        0.70 o
  -4  23   3        0.55        0.45        0.74 <
  -3  23   3        6.50        7.65        0.81 o
  -2  23   3        0.15        0.82        1.21 <
  -1  23   3        6.85        6.47        0.81 o
   0  23   3        0.55        0.36        0.56 <
   1  23   3        0.05        0.85        0.66 <
   2  23   3        0.05        0.00        0.49 <
   3  23   3        0.30        0.33        0.66 <
   4  23   3        0.75        0.42        0.49 <
   5  23   3        7.30        6.97        1.00 o
   6  23   3        9.55        7.86        1.12 o
   7  23   3        0.50        0.25        1.05 <
   8  23   3        2.05        2.05        0.85 o
 -10  24   3        0.80        0.60        0.94 <
  -9  24   3        0.50        0.16        1.04 <
  -8  24   3        9.45        8.48        1.37 o
  -7  24   3        4.70        5.10        1.02 o
  -6  24   3       21.00       17.40        1.45 o
  -5  24   3       10.30       10.62        0.95 o
  -4  24   3        1.30        1.21        0.60 o
  -3  24   3        7.00        7.27        0.81 o
  -2  24   3       -0.10        0.02        0.32 <
  -1  24   3        1.45        1.25        0.65 o
   0  24   3        0.10        0.06        0.32 <
   1  24   3        0.30        0.58        0.66 <
   2  24   3        5.90        5.62        1.05 o
   3  24   3        3.65        3.45        0.81 o
   4  24   3        2.35        1.70        0.75 o
   5  24   3       11.85        9.14        1.30 o
   6  24   3       -0.05        0.00        0.52 <
   7  24   3        0.05        0.14        1.37 <
  -9  25   3       -0.30        0.12        1.31 <
  -8  25   3       -0.50        0.34        1.41 <
  -7  25   3        1.00        0.62        1.14 <
  -6  25   3        0.80        0.97        1.07 <
  -5  25   3        1.35        1.58        1.10 <
  -4  25   3        3.15        3.12        0.80 o
  -3  25   3        1.70        1.90        0.60 o
  -2  25   3        2.50        2.40        1.06 o
  -1  25   3        0.30        0.06        0.71 <
   0  25   3        3.25        2.62        1.10 o
   1  25   3        3.45        4.12        0.90 o
   2  25   3       -0.10        0.00        0.54 <
   3  25   3       -0.15        0.24        0.62 <
   4  25   3       20.00       16.54        1.70 o
   5  25   3        0.50        0.87        1.27 <
   6  25   3        4.85        5.13        0.95 o
  -8  26   3        3.25        2.18        1.08 o
  -7  26   3        2.00        1.78        1.20 <
  -6  26   3       -0.05        0.41        0.63 <
  -5  26   3       -0.85        0.04        1.39 <
  -4  26   3        3.40        3.99        0.75 o
  -3  26   3        9.40        8.37        1.00 o
  -2  26   3        6.80        5.89        1.00 o
  -1  26   3        0.10        0.00        1.01 <
   0  26   3       -0.10        0.01        1.69 <
   1  26   3        6.15        5.59        0.91 o
   2  26   3        0.35        0.17        0.83 <
   3  26   3        0.50        0.00        1.18 <
   4  26   3        5.20        5.62        0.90 o
   5  26   3        4.10        3.04        1.05 o
  -7  27   3        2.10        1.00        0.91 o
  -6  27   3       -0.10        0.29        1.00 <
  -5  27   3        0.30        0.03        0.95 <
  -4  27   3        0.45        0.62        1.03 <
  -3  27   3        0.55        0.11        0.76 <
  -2  27   3        6.70        6.63        0.95 o
  -1  27   3       -0.45        0.02        0.80 <
   0  27   3        0.80        1.30        0.86 <
   1  27   3       -0.30        0.24        0.87 <
   2  27   3        0.80        0.79        0.81 <
   3  27   3        1.05        1.05        1.02 <
   4  27   3       -0.20        0.04        1.61 <
  -5  28   3        4.10        3.57        1.18 o
  -4  28   3        5.60        6.03        0.95 o
  -3  28   3        5.50        4.97        1.00 o
  -2  28   3        0.65        0.84        1.13 <
  -1  28   3        8.85        7.68        1.10 o
   0  28   3        1.20        1.50        0.90 <
   1  28   3        1.20        1.07        1.37 <
   2  28   3        3.00        2.67        1.15 o
   3  28   3        2.40        1.56        0.80 o
  -3  29   3        1.40        1.83        0.81 <
  -2  29   3       -0.55        0.12        0.69 <
  -1  29   3       -0.20        0.01        0.63 <
   0  29   3        0.30        1.17        1.20 <
   1  29   3        0.20        0.12        1.08 <
 -15   0   4        0.30        0.03        0.22 <
 -14   0   4        0.20        0.04        0.18 <
 -13   0   4        0.30        0.23        0.11 o
 -12   0   4        0.40        0.33        0.25 <
 -11   0   4        0.30        0.04        0.11 o
 -10   0   4        1.00        0.82        0.20 o
  -9   0   4        0.90        1.21        0.19 o
  -8   0   4      292.80      238.13        3.80 o
  -7   0   4      722.50      622.34       14.00 o
  -6   0   4      241.50      246.58        3.70 o
  -5   0   4      293.60      289.34        4.30 o
  -4   0   4      453.00      458.99        5.90 o
  -3   0   4       84.70       83.72        1.20 o
  -2   0   4      231.70      246.39        3.00 o
  -1   0   4       39.10       34.22        0.70 o
   0   0   4      110.50      116.84        1.70 o
   1   0   4        0.30        0.02        0.22 <
   2   0   4      899.40      859.72       11.60 o
   3   0   4       91.00       82.55        1.50 o
   4   0   4      264.40      246.10        4.00 o
   5   0   4       35.20       35.97        1.00 o
   6   0   4       11.50       12.19        0.60 o
   7   0   4        0.00        0.24        0.01 <
   8   0   4        0.60        0.77        0.46 <
   9   0   4       24.30       25.22        0.90 o
  10   0   4        2.20        3.06        0.30 o
  11   0   4        0.10        0.31        0.32 <
  12   0   4       26.60       23.59        1.90 o
  13   0   4        2.20        0.96        1.40 <
 -15   1   4        9.10        7.79        3.13 o
 -14   1   4        1.15        1.52        0.25 o
 -13   1   4        0.10        0.02        0.06 o
 -12   1   4       24.10       24.77        0.75 o
 -11   1   4       34.75       37.19        0.91 o
 -10   1   4        0.85        0.84        0.18 o
  -9   1   4       23.30       27.21        0.71 o
  -8   1   4        0.20        0.01        0.18 <
  -7   1   4      131.00      107.01        2.41 o
  -6   1   4       13.65       12.45        0.45 o
  -5   1   4        0.45        0.12        0.13 o
  -4   1   4        5.15        8.84        0.20 o
  -3   1   4      121.55      126.13        1.65 o
  -2   1   4        5.20        4.87        0.20 o
  -1   1   4       56.45       53.51        0.95 o
   0   1   4      228.60      240.83        3.15 o
   1   1   4       10.95       12.90        0.35 o
   2   1   4      115.95      112.36        1.80 o
   3   1   4      360.15      313.58        5.22 o
   4   1   4      308.20      267.06        4.35 o
   5   1   4       68.45       63.74        1.45 o
   6   1   4       10.55        9.71        0.50 o
   7   1   4        8.20        9.21        0.45 o
   8   1   4        1.10        1.25        0.47 o
   9   1   4       32.30       31.88        1.10 o
  10   1   4        1.10        1.76        0.45 o
  11   1   4        1.60        2.43        0.61 o
  12   1   4        3.00        2.81        0.70 o
  13   1   4       78.00       55.71        5.30 o
 -15   2   4        1.65        0.37        3.55 <
 -14   2   4        2.50        3.11        0.51 o
 -13   2   4        0.70        1.09        0.45 <
 -12   2   4        4.75        5.12        0.40 o
 -11   2   4        2.85        2.92        0.30 o
 -10   2   4       22.55       20.02        0.91 o
  -9   2   4       99.50       93.88        2.16 o
  -8   2   4        0.00        0.04        0.10 <
  -7   2   4      488.15      434.90        8.21 o
  -6   2   4      198.50      186.76        3.15 o
  -5   2   4      440.05      409.88        6.80 o
  -4   2   4        5.60        5.45        0.20 o
  -3   2   4       76.20       77.69        1.10 o
  -2   2   4       16.65       17.98        0.30 o
  -1   2   4       22.75       26.11        0.45 o
   0   2   4       14.20       15.51        0.40 o
   1   2   4       30.45       29.49        0.65 o
   2   2   4      188.25      166.74        3.10 o
   3   2   4      181.20      169.85        2.90 o
   4   2   4      264.10      236.05        3.80 o
   5   2   4       48.55       49.02        1.05 o
   6   2   4       10.65       10.40        0.50 o
   7   2   4       -0.05        0.05        0.21 <
   8   2   4        0.00        0.11        0.01 <
   9   2   4        4.40        6.05        0.35 o
  10   2   4        1.75        2.12        0.35 o
  11   2   4        0.10        0.28        0.91 <
  12   2   4        9.95        9.99        1.70 o
  13   2   4        8.40        7.97        1.67 o
 -16   3   4       21.50       16.73        2.20 o
 -15   3   4        2.90        0.07        4.95 <
 -14   3   4        0.15        0.11        0.70 <
 -13   3   4       47.90       43.27        2.29 o
 -12   3   4       29.25       33.81        1.15 o
 -11   3   4      103.30      103.10        2.50 o
 -10   3   4       23.85       20.01        0.91 o
  -9   3   4        3.55        3.17        0.25 o
  -8   3   4       86.25       86.69        1.70 o
  -7   3   4       11.50        8.44        0.40 o
  -6   3   4      113.35      107.55        2.00 o
  -5   3   4       88.40       77.93        1.36 o
  -4   3   4      114.00      123.01        1.71 o
  -3   3   4      486.60      485.05        6.35 o
  -2   3   4      312.40      362.25        4.25 o
  -1   3   4      592.60      575.30        7.77 o
   0   3   4      122.35      133.60        1.80 o
   1   3   4      260.40      268.65        4.05 o
   2   3   4        0.40        0.48        0.25 <
   3   3   4       51.15       50.47        1.15 o
   4   3   4        0.65        0.56        0.32 <
   5   3   4      260.35      224.54        4.60 o
   6   3   4        8.45        9.47        0.40 o
   7   3   4        0.70        1.00        0.44 <
   8   3   4        8.95       12.67        0.60 o
   9   3   4        1.25        1.95        0.41 o
  10   3   4        1.20        1.96        0.67 <
  11   3   4       -0.75        0.04        0.68 <
  12   3   4        2.45        2.43        0.92 o
  13   3   4        1.95        0.76        1.51 <
 -16   4   4        2.30        4.17        0.50 o
 -15   4   4        7.55       10.83        4.64 <
 -14   4   4        9.10       10.27        0.86 o
 -13   4   4        6.30        6.14        0.50 o
 -12   4   4       19.30       23.66        0.92 o
 -11   4   4       24.10       22.17        1.02 o
 -10   4   4       52.55       44.79        1.50 o
  -9   4   4       49.25       42.73        1.25 o
  -8   4   4      185.80      177.24        3.57 o
  -7   4   4      254.50      228.97        4.63 o
  -6   4   4      189.25      169.69        3.59 o
  -5   4   4      658.60      621.00       10.48 o
  -4   4   4       17.25       17.10        0.51 o
  -3   4   4      163.60      170.12        2.35 o
  -2   4   4      170.05      172.81        2.51 o
  -1   4   4       79.10       81.24        1.25 o
   0   4   4        7.55        8.70        0.30 o
   1   4   4       55.95       57.50        1.10 o
   2   4   4      132.10      125.66        2.26 o
   3   4   4        6.10        5.96        0.35 o
   4   4   4      369.40      336.72        5.51 o
   5   4   4       27.10       27.15        0.75 o
   6   4   4       16.05       12.86        0.60 o
   7   4   4       -0.05        0.11        0.21 <
   8   4   4       15.00       18.44        0.76 o
   9   4   4        0.50        0.37        0.72 <
  10   4   4        3.75        4.50        0.63 o
  11   4   4        0.05        0.00        0.66 <
  12   4   4        0.15        0.00        0.57 <
  13   4   4        4.30        5.32        1.06 o
 -16   5   4       22.50       19.64        1.40 o
 -15   5   4        0.05        0.46        2.33 <
 -14   5   4       14.15       10.32        6.04 o
 -13   5   4       31.30       26.44        1.58 o
 -12   5   4       10.95       13.86        0.60 o
 -11   5   4        0.40        0.74        0.58 <
 -10   5   4        0.30        0.85        0.33 <
  -9   5   4       47.05       46.18        1.53 o
  -8   5   4        2.25        3.26        0.20 o
  -7   5   4      184.90      157.84        3.69 o
  -6   5   4       70.25       72.98        1.61 o
  -5   5   4      364.85      346.94        6.04 o
  -4   5   4      255.30      266.92        3.75 o
  -3   5   4      304.95      307.78        4.75 o
  -2   5   4        0.25        0.34        0.17 <
  -1   5   4      294.85      304.33        5.08 o
   0   5   4      729.50      711.54       10.28 o
   1   5   4       26.95       30.55        0.76 o
   2   5   4       37.95       30.86        0.86 o
   3   5   4       45.00       46.51        1.05 o
   4   5   4       86.70       82.53        1.71 o
   5   5   4       76.60       70.48        1.78 o
   6   5   4       36.35       36.90        1.20 o
   7   5   4        0.75        1.47        0.56 <
   8   5   4       71.90       69.21        2.53 o
   9   5   4        2.75        3.19        0.45 o
  10   5   4        9.20       10.30        0.71 o
  11   5   4        2.95        3.71        0.70 o
  12   5   4        3.10        3.33        0.90 o
  13   5   4        8.80        7.29        1.50 o
 -16   6   4       -0.20        0.09        0.45 <
 -15   6   4        2.85        3.46        3.56 <
 -14   6   4       -5.95        0.10        5.03 <
 -13   6   4       26.25       27.62        1.30 o
 -12   6   4       36.80       43.52        1.41 o
 -11   6   4       76.10       77.90        2.33 o
 -10   6   4       66.15       70.40        2.38 o
  -9   6   4       10.55       10.67        0.61 o
  -8   6   4       20.50       18.44        1.08 o
  -7   6   4       -0.20        0.07        0.25 <
  -6   6   4       14.25       14.53        0.40 o
  -5   6   4       10.85       12.88        0.35 o
  -4   6   4      140.05      132.45        2.36 o
  -3   6   4       30.05       38.18        0.65 o
  -2   6   4      571.65      567.84        8.42 o
  -1   6   4      346.90      332.68        5.42 o
   0   6   4      167.25      164.83        2.92 o
   1   6   4     1295.50     1191.92       21.01 o
   2   6   4        9.05       11.90        0.35 o
   3   6   4      114.90       98.86        2.18 o
   4   6   4        8.20        8.34        0.51 o
   5   6   4        1.05        1.35        0.34 o
   6   6   4       11.10       11.86        0.51 o
   7   6   4       37.15       36.16        1.22 o
   8   6   4        6.15        8.62        0.51 o
   9   6   4        1.35        2.06        0.51 o
  10   6   4       20.15       24.87        0.92 o
  11   6   4        4.90        4.65        1.00 o
  12   6   4       14.20       14.71        1.51 o
  13   6   4       -0.15        0.30        1.42 <
 -16   7   4        9.30        9.54        0.90 o
 -15   7   4        0.20        0.09        0.45 <
 -14   7   4        7.80        5.91        4.76 <
 -13   7   4        0.45        0.78        0.54 <
 -12   7   4       16.70       17.50        0.91 o
 -11   7   4      196.00      179.14        7.09 o
 -10   7   4        1.55        1.19        0.40 o
  -9   7   4       82.70       84.56        2.39 o
  -8   7   4        0.05        0.15        0.15 <
  -7   7   4       72.90       61.06        1.40 o
  -6   7   4       20.35       23.32        0.61 o
  -5   7   4       10.55        7.70        0.40 o
  -4   7   4      154.25      157.52        2.75 o
  -3   7   4      308.50      286.94        5.30 o
  -2   7   4       75.40       66.89        1.50 o
  -1   7   4      158.20      157.94        2.76 o
   0   7   4      251.25      257.94        4.29 o
   1   7   4       79.70       72.06        1.75 o
   2   7   4        5.85        3.70        0.45 o
   3   7   4       20.95       19.74        0.71 o
   4   7   4       -0.15        0.00        0.21 <
   5   7   4        3.80        5.74        0.35 o
   6   7   4       30.00       30.76        0.96 o
   7   7   4        0.00        0.00        0.01 <
   8   7   4        0.65        0.71        0.63 <
   9   7   4        7.10        8.15        0.55 o
  10   7   4        0.15        0.45        0.45 <
  11   7   4        0.85        1.68        1.20 <
  12   7   4        9.35        7.77        1.42 o
  13   7   4        0.05        0.02        0.36 <
 -16   8   4        0.50        0.59        0.85 <
 -15   8   4        3.00        1.45        5.04 <
 -14   8   4        2.85        0.11        7.14 <
 -13   8   4        5.75        5.56        0.76 o
 -12   8   4        5.25        6.04        0.55 o
 -11   8   4        0.35        0.17        0.35 <
 -10   8   4      155.55      140.78        4.41 o
  -9   8   4        0.15        0.17        0.33 <
  -8   8   4       44.35       43.00        1.27 o
  -7   8   4        0.05        0.06        0.04 o
  -6   8   4       16.75       15.78        0.55 o
  -5   8   4        0.20        0.06        0.18 <
  -4   8   4        1.35        1.70        0.20 o
  -3   8   4       37.95       35.75        0.95 o
  -2   8   4       62.20       64.67        1.30 o
  -1   8   4        0.10        1.22        0.28 <
   0   8   4        1.25        1.61        0.30 o
   1   8   4       87.55       84.48        2.01 o
   2   8   4       61.85       54.23        1.50 o
   3   8   4       20.95       22.59        0.81 o
   4   8   4       73.00       69.33        1.71 o
   5   8   4       37.05       36.49        1.12 o
   6   8   4        9.40       10.24        0.51 o
   7   8   4       -0.15        0.01        0.22 <
   8   8   4       40.00       42.03        1.37 o
   9   8   4        2.55        3.48        0.45 o
  10   8   4       20.95       20.56        1.55 o
  11   8   4        0.70        0.22        1.34 <
  12   8   4       12.60       12.07        1.70 o
  13   8   4       -0.15        0.01        0.72 <
 -16   9   4       -0.10        0.14        0.25 <
 -15   9   4        1.90        0.28        5.79 <
 -14   9   4        4.95        0.32        6.94 <
 -13   9   4        1.35        1.45        0.85 <
 -12   9   4        0.70        1.24        0.72 <
 -11   9   4        9.60        9.73        0.75 o
 -10   9   4      100.85      107.41        2.98 o
  -9   9   4       68.45       62.54        1.40 o
  -8   9   4        1.20        1.21        0.10 o
  -7   9   4       13.00       14.30        0.51 o
  -6   9   4        0.90        2.00        0.28 <
  -5   9   4       60.45       55.67        1.30 o
  -4   9   4       36.60       39.53        0.91 o
  -3   9   4        6.65        7.29        0.35 o
  -2   9   4       70.45       65.24        1.65 o
  -1   9   4        2.30        2.33        0.25 o
   0   9   4        0.20        0.00        0.18 <
   1   9   4      168.10      161.19        3.31 o
   2   9   4       16.15       18.56        0.65 o
   3   9   4       16.20       14.01        0.65 o
   4   9   4       64.55       60.88        1.61 o
   5   9   4        5.05        5.93        0.41 o
   6   9   4       12.95       12.43        0.61 o
   7   9   4        8.05        9.89        0.57 o
   8   9   4        0.30        0.36        0.52 <
   9   9   4        2.05        2.96        0.51 o
  10   9   4        0.45        0.57        0.57 <
  11   9   4        1.45        1.14        0.65 o
  12   9   4       -0.20        0.29        0.72 <
 -16  10   4        0.50        0.25        0.71 <
 -15  10   4       -1.85        0.07        4.75 <
 -14  10   4        2.80        1.12        5.81 <
 -13  10   4        0.25        0.06        0.70 <
 -12  10   4       12.35       11.83        1.11 o
 -11  10   4        1.10        1.67        0.30 o
 -10  10   4        4.80        5.18        0.25 o
  -9  10   4        5.00        5.12        0.30 o
  -8  10   4       15.00       17.63        0.60 o
  -7  10   4        6.65        6.43        0.35 o
  -6  10   4       15.50       14.11        0.61 o
  -5  10   4       32.00       34.87        0.90 o
  -4  10   4        0.25        0.12        0.20 <
  -3  10   4        4.20        4.70        0.30 o
  -2  10   4        2.65        3.91        0.30 o
  -1  10   4        2.45        1.53        0.30 o
   0  10   4       61.55       61.48        1.76 o
   1  10   4        1.05        0.53        0.34 o
   2  10   4       12.20       11.32        0.55 o
   3  10   4       16.30       17.71        0.65 o
   4  10   4       13.80       15.28        0.61 o
   5  10   4       42.50       44.88        1.26 o
   6  10   4       10.25       10.92        0.55 o
   7  10   4       22.75       24.42        0.92 o
   8  10   4        1.85        2.27        0.47 o
   9  10   4        2.95        3.62        0.51 o
  10  10   4       15.80       14.01        1.16 o
  11  10   4        0.60        0.07        0.94 <
  12  10   4        5.20        5.13        1.42 o
 -15  11   4       -0.10        0.42        0.38 <
 -14  11   4        0.60        1.08        8.06 <
 -13  11   4        2.90        3.38        0.85 o
 -12  11   4        1.05        1.46        0.76 <
 -11  11   4        4.05        3.84        0.25 o
 -10  11   4       49.80       51.12        1.55 o
  -9  11   4        2.50        3.40        0.20 o
  -8  11   4       24.00       23.21        0.76 o
  -7  11   4       20.85       20.55        0.65 o
  -6  11   4        0.85        1.60        0.37 <
  -5  11   4       53.25       52.86        1.30 o
  -4  11   4       47.15       45.83        1.20 o
  -3  11   4        0.20        0.17        0.27 <
  -2  11   4        4.65        5.14        0.35 o
  -1  11   4        1.95        3.05        0.30 o
   0  11   4        0.05        0.01        0.15 <
   1  11   4       81.35       79.03        1.95 o
   2  11   4        9.50       10.85        0.51 o
   3  11   4       50.30       48.84        1.50 o
   4  11   4       20.35       18.40        0.81 o
   5  11   4       30.15       29.81        1.06 o
   6  11   4        0.05        0.02        0.22 <
   7  11   4        1.75        2.36        0.41 o
   8  11   4        1.25        1.26        0.55 o
   9  11   4        7.40        8.35        0.57 o
  10  11   4        0.70        0.92        0.39 <
  11  11   4        0.55        0.06        1.27 <
  12  11   4        0.00        0.17        0.01 <
 -15  12   4        3.60        3.11        0.60 o
 -14  12   4        6.80        6.29        5.90 <
 -13  12   4       11.10       11.84        1.10 o
 -12  12   4       16.85       16.61        1.67 o
 -11  12   4        1.25        1.34        0.16 o
 -10  12   4       45.25       43.29        1.30 o
  -9  12   4        6.05        5.97        0.35 o
  -8  12   4       26.35       29.37        0.86 o
  -7  12   4       10.75       12.97        0.50 o
  -6  12   4        9.05        9.47        0.51 o
  -5  12   4       15.15       18.67        0.60 o
  -4  12   4        0.10        0.01        0.18 <
  -3  12   4       65.55       70.99        1.85 o
  -2  12   4       13.40       13.72        0.55 o
  -1  12   4       52.30       53.04        1.45 o
   0  12   4        5.65        7.32        0.40 o
   1  12   4        1.25        1.26        0.30 o
   2  12   4       22.10       21.69        0.81 o
   3  12   4       87.70       90.41        2.16 o
   4  12   4       52.85       53.12        1.40 o
   5  12   4       41.50       41.50        1.25 o
   6  12   4       30.60       33.05        1.10 o
   7  12   4        2.70        2.79        0.54 o
   8  12   4        2.55        2.51        0.47 o
   9  12   4        6.15        6.79        0.86 o
  10  12   4       17.10       17.16        1.20 o
  11  12   4        1.00        1.75        1.28 <
  12  12   4        3.40        3.93        1.02 o
 -15  13   4        4.40        4.40        0.80 o
 -14  13   4        6.30        8.50        5.63 <
 -13  13   4        8.70       10.64        8.73 <
 -12  13   4        1.60        2.05        0.75 o
 -11  13   4        3.90        4.03        0.25 o
 -10  13   4        2.30        2.43        0.54 o
  -9  13   4       72.40       66.25        1.91 o
  -8  13   4       23.25       22.17        0.75 o
  -7  13   4        3.05        3.59        0.35 o
  -6  13   4      229.25      213.31        4.45 o
  -5  13   4       34.80       31.76        1.05 o
  -4  13   4       67.75       63.73        1.70 o
  -3  13   4       47.50       47.71        1.35 o
  -2  13   4       42.75       41.63        1.45 o
  -1  13   4       16.70       18.45        0.75 o
   0  13   4        0.00        0.10        0.19 <
   1  13   4        9.05       10.39        0.55 o
   2  13   4      124.50      118.99        2.75 o
   3  13   4       61.90       62.13        1.60 o
   4  13   4      144.30      141.18        3.50 o
   5  13   4       53.45       52.89        1.51 o
   6  13   4        1.50        1.25        0.41 o
   7  13   4       11.40       12.60        0.75 o
   8  13   4        2.30        1.86        0.41 o
   9  13   4        0.75        0.56        0.61 <
  10  13   4        5.65        6.42        1.02 o
  11  13   4        7.45        6.64        1.18 o
  12  13   4       -0.05        0.74        0.36 <
 -15  14   4        0.00        0.00        0.01 <
 -14  14   4       30.70       27.36        1.80 o
 -13  14   4        0.35        0.36        1.51 <
 -12  14   4       94.75       85.91        3.91 o
 -11  14   4        1.80        2.84        0.61 o
 -10  14   4        8.95        9.34        0.63 o
  -9  14   4        0.75        0.98        0.52 <
  -8  14   4        7.50        9.65        0.45 o
  -7  14   4      166.05      162.45        3.87 o
  -6  14   4        0.10        0.22        0.16 <
  -5  14   4      144.15      136.42        3.35 o
  -4  14   4        1.30        1.88        0.30 o
  -3  14   4       76.75       75.22        2.00 o
  -2  14   4        0.85        0.84        0.37 <
  -1  14   4       75.60       75.89        1.90 o
   0  14   4        1.75        2.85        0.35 o
   1  14   4       47.65       50.91        1.50 o
   2  14   4       24.75       25.57        0.95 o
   3  14   4       16.90       18.95        0.75 o
   4  14   4      146.15      139.28        3.31 o
   5  14   4        2.45        3.66        0.40 o
   6  14   4       17.75       16.99        0.91 o
   7  14   4       -0.05        0.03        0.43 <
   8  14   4        1.90        2.22        0.47 o
   9  14   4        1.45        1.63        0.61 o
  10  14   4        0.45        0.35        1.00 <
  11  14   4        0.75        0.30        1.22 <
 -14  15   4       -0.10        0.00        0.70 <
 -13  15   4        2.50        3.44        0.90 o
 -12  15   4       12.30       11.87        1.04 o
 -11  15   4        5.05        6.69        0.51 o
 -10  15   4       12.55       14.27        0.71 o
  -9  15   4        6.00        5.66        0.45 o
  -8  15   4        4.00        4.14        0.41 o
  -7  15   4        0.20        0.44        0.18 <
  -6  15   4       96.95       82.30        2.57 o
  -5  15   4       18.30       18.78        0.85 o
  -4  15   4       68.60       66.15        1.85 o
  -3  15   4       47.65       50.36        1.45 o
  -2  15   4       51.95       49.19        1.60 o
  -1  15   4      112.70      111.00        2.75 o
   0  15   4       74.55       78.60        2.00 o
   1  15   4       26.25       26.73        1.00 o
   2  15   4      166.65      156.55        3.65 o
   3  15   4       11.65       13.86        0.70 o
   4  15   4        4.90        4.89        0.40 o
   5  15   4       79.20       76.74        2.71 o
   6  15   4       15.45       16.55        0.85 o
   7  15   4       -0.25        0.02        0.43 <
   8  15   4       33.10       28.09        1.95 o
   9  15   4        2.40        2.30        0.76 o
  10  15   4        4.70        3.67        1.02 o
  11  15   4        0.10        0.00        0.57 <
 -14  16   4       -0.30        0.78        0.66 <
 -13  16   4        0.90        0.56        1.14 <
 -12  16   4       35.45       34.25        1.87 o
 -11  16   4        9.65       11.44        1.23 o
 -10  16   4        2.70        3.05        0.45 o
  -9  16   4       14.05       14.58        0.65 o
  -8  16   4        1.50        1.97        0.30 o
  -7  16   4        1.05        1.03        0.47 o
  -6  16   4       18.20       17.64        0.81 o
  -5  16   4       30.75       34.18        1.15 o
  -4  16   4       90.10       94.95        2.30 o
  -3  16   4       20.90       24.34        0.90 o
  -2  16   4        3.00        3.91        0.40 o
  -1  16   4       84.10       80.58        2.86 o
   0  16   4       11.40       12.68        0.70 o
   1  16   4       32.55       33.86        1.20 o
   2  16   4       51.20       53.47        1.60 o
   3  16   4       -0.15        0.27        0.26 <
   4  16   4        1.15        1.33        0.40 o
   5  16   4        2.25        2.64        0.50 o
   6  16   4        6.90        7.30        0.71 o
   7  16   4       34.10       29.92        1.40 o
   8  16   4        7.25        7.74        1.00 o
   9  16   4        4.15        5.56        0.82 o
  10  16   4        0.00        0.02        1.44 <
  11  16   4        1.50        2.30        0.92 <
 -14  17   4        1.00        0.71        1.40 <
 -13  17   4        0.20        0.60        0.80 <
 -12  17   4       53.35       43.52        2.66 o
 -11  17   4        7.30        8.58        0.86 o
 -10  17   4        0.60        0.45        0.71 <
  -9  17   4        3.40        3.85        0.35 o
  -8  17   4        0.90        1.12        0.68 <
  -7  17   4        1.50        1.73        0.35 o
  -6  17   4        5.55        5.51        0.45 o
  -5  17   4        0.75        1.03        0.52 <
  -4  17   4        0.25        0.67        0.35 <
  -3  17   4      123.50      120.94        3.27 o
  -2  17   4       43.10       42.96        1.45 o
  -1  17   4      140.15      134.32        3.81 o
   0  17   4       16.15       16.13        0.80 o
   1  17   4        8.50        8.90        0.55 o
   2  17   4       13.85       14.94        0.85 o
   3  17   4        1.90        2.07        0.50 o
   4  17   4       40.25       36.04        1.75 o
   5  17   4        1.35        1.49        0.79 <
   6  17   4       12.35       13.04        0.95 o
   7  17   4       10.05       11.07        0.76 o
   8  17   4       40.00       33.87        2.12 o
   9  17   4        6.60        7.26        0.82 o
  10  17   4        1.40        1.13        1.06 <
 -13  18   4        0.30        0.00        0.77 <
 -12  18   4       -0.15        0.16        0.44 <
 -11  18   4        0.10        0.03        0.51 <
 -10  18   4        0.05        0.04        0.31 <
  -9  18   4        1.00        1.48        0.71 <
  -8  18   4        0.50        0.61        0.42 <
  -7  18   4        0.50        0.68        0.50 <
  -6  18   4        0.85        1.29        0.55 <
  -5  18   4        2.35        2.70        0.40 o
  -4  18   4       27.40       24.80        1.15 o
  -3  18   4       -0.10        0.00        0.25 <
  -2  18   4       33.00       34.03        1.25 o
  -1  18   4        6.55        6.37        0.55 o
   0  18   4        0.30        0.57        0.35 <
   1  18   4        0.60        0.55        0.84 <
   2  18   4        1.35        2.81        0.89 <
   3  18   4       12.85       14.40        1.08 o
   4  18   4       15.60       15.69        0.95 o
   5  18   4       12.90       13.19        0.95 o
   6  18   4       14.90       14.17        0.91 o
   7  18   4       38.05       31.04        1.87 o
   8  18   4        0.40        0.11        1.06 <
   9  18   4        1.10        0.22        1.61 <
  10  18   4        0.65        1.25        1.96 <
 -13  19   4        2.00        2.62        1.00 o
 -12  19   4       12.00       11.53        1.16 o
 -11  19   4        3.60        4.08        0.81 o
 -10  19   4        1.10        1.41        0.95 <
  -9  19   4        0.00        0.01        0.51 <
  -8  19   4        3.75        3.57        0.55 o
  -7  19   4        5.35        6.91        0.67 o
  -6  19   4        7.30        8.06        0.71 o
  -5  19   4        2.90        3.87        0.50 o
  -4  19   4        9.05        9.47        0.61 o
  -3  19   4        7.20        7.64        0.60 o
  -2  19   4        5.05        4.16        0.55 o
  -1  19   4        6.30        8.26        0.55 o
   0  19   4       10.55       11.21        0.86 o
   1  19   4        1.15        1.50        0.71 <
   2  19   4        3.05        3.77        0.67 o
   3  19   4       11.35       11.07        0.96 o
   4  19   4        0.70        1.00        0.77 <
   5  19   4        2.00        2.62        0.50 o
   6  19   4       -0.35        0.05        0.62 <
   7  19   4       14.95       13.68        1.20 o
   8  19   4        3.80        3.96        0.92 o
   9  19   4       -0.85        0.12        1.09 <
 -12  20   4        0.75        0.78        1.04 <
 -11  20   4        0.45        0.34        1.06 <
 -10  20   4        4.60        4.23        1.23 o
  -9  20   4        0.20        0.01        0.61 <
  -8  20   4        0.85        0.58        0.84 <
  -7  20   4       36.10       37.12        1.77 o
  -6  20   4        0.30        0.16        0.48 <
  -5  20   4       18.45       19.06        1.26 o
  -4  20   4        2.85        2.73        0.55 o
  -3  20   4       19.35       19.62        1.20 o
  -2  20   4        0.65        0.62        0.86 <
  -1  20   4        4.60        4.38        0.61 o
   0  20   4       -0.05        0.01        0.77 <
   1  20   4        2.65        3.76        0.55 o
   2  20   4       26.25       25.96        1.67 o
   3  20   4        9.70        9.72        0.96 o
   4  20   4        0.15        0.06        0.58 <
   5  20   4        0.20        0.28        0.51 <
   6  20   4       16.70       15.73        1.20 o
   7  20   4        5.20        5.41        0.85 o
   8  20   4        7.95        8.54        0.96 o
   9  20   4        0.10        1.03        0.64 <
 -12  21   4       -0.25        0.22        0.94 <
 -11  21   4        0.90        1.64        1.07 <
 -10  21   4       -0.25        0.17        0.65 <
  -9  21   4        0.55        0.79        1.26 <
  -8  21   4        1.45        0.94        0.92 <
  -7  21   4        1.95        2.67        0.61 o
  -6  21   4        5.50        6.81        0.71 o
  -5  21   4        1.80        1.53        0.55 o
  -4  21   4        7.60        9.04        0.85 o
  -3  21   4        4.70        5.36        0.70 o
  -2  21   4        0.80        1.62        0.97 <
  -1  21   4       20.05       21.11        1.32 o
   0  21   4        5.05        7.45        0.81 o
   1  21   4        2.45        2.61        0.61 o
   2  21   4        0.05        0.06        0.88 <
   3  21   4        5.35        5.89        0.81 o
   4  21   4        9.60       10.13        0.96 o
   5  21   4        0.05        0.00        0.41 <
   6  21   4        1.65        1.57        0.75 o
   7  21   4        0.50        0.40        0.76 <
   8  21   4        0.40        0.34        1.22 <
 -11  22   4        1.80        1.50        0.86 o
 -10  22   4        0.35        0.24        0.71 <
  -9  22   4        6.00        7.45        1.14 o
  -8  22   4        0.00        0.07        1.03 <
  -7  22   4       20.90       19.52        1.45 o
  -6  22   4        1.30        1.25        0.60 o
  -5  22   4        6.05        7.42        0.76 o
  -4  22   4        1.20        2.17        0.51 o
  -3  22   4        1.80        1.93        0.61 o
  -2  22   4        2.40        2.10        0.82 o
  -1  22   4        0.30        0.02        0.75 <
   0  22   4        1.65        2.18        0.80 o
   1  22   4        1.50        1.26        0.65 o
   2  22   4       -0.75        0.09        1.39 <
   3  22   4        0.65        0.70        1.17 <
   4  22   4       18.70       19.75        1.30 o
   5  22   4        0.15        0.30        0.37 <
   6  22   4        2.60        1.91        0.75 o
   7  22   4        1.30        1.15        0.81 <
   8  22   4        2.35        2.54        1.00 o
 -11  23   4        4.15        4.48        0.76 o
 -10  23   4        0.45        0.17        1.13 <
  -9  23   4       -0.45        0.01        1.06 <
  -8  23   4        8.60        8.19        1.39 o
  -7  23   4       -0.15        0.58        1.32 <
  -6  23   4       -0.20        0.43        0.63 <
  -5  23   4       -0.15        0.08        0.50 <
  -4  23   4       20.45       18.29        1.32 o
  -3  23   4        0.55        0.41        0.35 <
  -2  23   4        1.65        2.17        0.79 o
  -1  23   4        0.65        0.00        1.22 <
   0  23   4       -0.10        0.04        0.62 <
   1  23   4        2.00        2.96        0.70 o
   2  23   4        6.05        5.45        1.00 o
   3  23   4        0.45        1.20        0.80 <
   4  23   4        3.10        3.42        0.76 o
   5  23   4        0.95        0.49        0.72 <
   6  23   4        5.95        5.73        1.05 o
   7  23   4        5.30        4.92        1.49 o
 -10  24   4        0.45        0.91        0.83 <
  -9  24   4        7.25        5.76        1.39 o
  -8  24   4       12.05       10.33        1.59 o
  -7  24   4       12.70       10.81        1.37 o
  -6  24   4        7.25        6.22        0.90 o
  -5  24   4        7.55        6.83        0.95 o
  -4  24   4        4.40        4.12        0.75 o
  -3  24   4        3.70        4.64        0.70 o
  -2  24   4        0.45        0.26        0.80 <
  -1  24   4       -0.10        0.62        0.60 <
   0  24   4        4.80        4.06        0.80 o
   1  24   4        0.05        0.37        0.27 <
   2  24   4        0.00        0.02        1.06 <
   3  24   4        2.85        2.97        0.81 o
   4  24   4       12.60       11.22        1.15 o
   5  24   4        2.15        1.87        0.92 o
   6  24   4        8.30        8.30        1.15 o
  -9  25   4        0.50        0.59        0.92 <
  -8  25   4        0.60        0.47        1.65 <
  -7  25   4        1.15        0.65        1.96 <
  -6  25   4        1.05        0.42        1.03 <
  -5  25   4       -0.50        0.18        0.95 <
  -4  25   4       17.10       14.23        1.35 o
  -3  25   4        0.50        0.03        0.91 <
  -2  25   4        4.30        4.77        0.70 o
  -1  25   4        0.25        0.20        0.60 <
   0  25   4        0.50        0.56        0.86 <
   1  25   4        2.25        1.34        0.80 o
   2  25   4       -0.30        0.00        1.32 <
   3  25   4        2.00        1.93        0.80 o
   4  25   4        0.35        0.33        0.80 <
   5  25   4        0.55        0.44        1.34 <
   6  25   4        0.95        0.52        1.42 <
  -8  26   4        1.15        0.21        1.28 <
  -7  26   4        1.05        0.54        1.30 <
  -6  26   4        7.80        7.46        1.32 o
  -5  26   4        0.75        0.81        1.33 <
  -4  26   4        1.20        1.70        1.14 <
  -3  26   4        2.95        3.50        0.80 o
  -2  26   4        0.10        0.19        0.38 <
  -1  26   4        0.65        1.53        0.72 <
   0  26   4        0.40        0.01        1.14 <
   1  26   4       -0.60        0.01        1.21 <
   2  26   4        3.20        2.43        0.95 o
   3  26   4        9.70        8.25        1.25 o
   4  26   4        0.60        0.69        1.26 <
   5  26   4        5.65        5.45        1.00 o
  -7  27   4        1.15        0.70        1.60 <
  -6  27   4        0.70        0.70        1.71 <
  -5  27   4       11.75       10.39        1.32 o
  -4  27   4        6.70        5.50        1.00 o
  -3  27   4       11.80       10.56        1.30 o
  -2  27   4        9.65        7.84        1.05 o
  -1  27   4        0.35        0.33        0.94 <
   0  27   4        1.65        2.08        0.70 o
   1  27   4        0.95        0.21        0.73 <
   2  27   4        1.30        0.84        1.46 <
   3  27   4        0.25        0.01        0.95 <
  -5  28   4        1.45        1.36        1.79 <
  -4  28   4        4.15        4.33        1.32 o
  -3  28   4        0.00        0.11        0.58 <
  -2  28   4        8.65        6.77        1.20 o
  -1  28   4        4.55        3.23        0.85 o
   0  28   4        1.50        1.91        1.26 <
   1  28   4        2.15        2.16        0.85 o
   2  28   4        0.00        0.09        0.54 <
 -15   1   5        1.40        0.49        1.30 <
 -14   1   5        0.55        0.46        0.36 <
 -13   1   5        0.10        0.01        0.18 <
 -12   1   5        4.35        4.26        0.30 o
 -11   1   5        4.45        6.44        0.30 o
 -10   1   5        1.65        1.80        0.20 o
  -9   1   5        0.50        0.42        0.14 o
  -8   1   5       13.35       13.01        0.40 o
  -7   1   5       12.20       12.33        0.35 o
  -6   1   5       27.50       22.83        0.50 o
  -5   1   5       37.20       33.15        0.65 o
  -4   1   5       27.90       29.48        0.55 o
  -3   1   5       14.50       11.81        0.35 o
  -2   1   5       27.65       26.04        0.50 o
  -1   1   5        1.10        1.41        0.29 o
   0   1   5      157.70      159.38        2.35 o
   1   1   5       40.10       44.50        0.90 o
   2   1   5       13.05       14.83        0.40 o
   3   1   5        2.45        3.12        0.25 o
   4   1   5       68.40       66.01        1.35 o
   5   1   5       12.15       12.39        0.55 o
   6   1   5        0.70        0.67        0.50 <
   7   1   5        0.20        1.45        0.27 <
   8   1   5        0.25        0.16        0.30 <
   9   1   5        1.60        1.95        0.35 o
  10   1   5        0.35        0.23        0.53 <
  11   1   5        0.75        0.86        1.21 <
  12   1   5        0.40        0.03        1.41 <
  13   1   5        0.00        0.00        1.40 <
 -16   2   5       12.40       11.00        2.10 o
 -15   2   5        2.90        2.46        1.30 o
 -14   2   5        7.10        6.19        0.70 o
 -13   2   5        5.55        7.53        0.30 o
 -12   2   5        5.00        4.23        0.30 o
 -11   2   5       34.95       32.24        0.95 o
 -10   2   5       10.30       10.42        0.50 o
  -9   2   5        8.90        8.22        0.51 o
  -8   2   5       44.30       38.77        1.00 o
  -7   2   5      301.20      300.91        4.80 o
  -6   2   5        5.90        7.68        0.20 o
  -5   2   5       14.70       12.19        0.35 o
  -4   2   5       29.15       29.57        0.50 o
  -3   2   5      280.40      290.68        3.55 o
  -2   2   5       22.20       21.07        0.50 o
  -1   2   5        1.75        1.37        0.16 o
   0   2   5       23.85       24.51        0.71 o
   1   2   5       18.15       16.94        0.60 o
   2   2   5       39.75       43.10        0.90 o
   3   2   5       72.40       66.14        1.40 o
   4   2   5       96.50       89.29        1.76 o
   5   2   5        1.40        1.35        0.25 o
   6   2   5       25.40       24.44        0.75 o
   7   2   5        4.45        6.60        0.40 o
   8   2   5       21.85       24.02        0.85 o
   9   2   5        0.05        0.03        0.13 <
  10   2   5        4.10        4.96        0.65 o
  11   2   5        1.90        2.26        0.89 o
  12   2   5        1.20        0.64        1.11 <
  13   2   5       -0.40        0.01        1.99 <
 -17   3   5        0.00        1.02        0.01 <
 -16   3   5        3.30        0.71        1.70 <
 -15   3   5        3.35        1.74        3.58 <
 -14   3   5        4.50        7.24        3.41 <
 -13   3   5        0.50        0.03        0.28 <
 -12   3   5       23.70       27.57        1.10 o
 -11   3   5       35.15       36.45        1.47 o
 -10   3   5       17.00       18.32        0.65 o
  -9   3   5        0.55        0.31        0.30 <
  -8   3   5       18.65       15.05        0.55 o
  -7   3   5        6.35        6.56        0.35 o
  -6   3   5       35.80       31.95        0.65 o
  -5   3   5       81.20       87.47        1.47 o
  -4   3   5        3.10        3.65        0.20 o
  -3   3   5       60.70       62.95        1.00 o
  -2   3   5        1.05        1.26        0.16 o
  -1   3   5      109.65      103.12        1.65 o
   0   3   5       76.15       70.68        1.40 o
   1   3   5        1.40        2.17        0.32 o
   2   3   5      143.15      122.96        2.60 o
   3   3   5        1.35        1.19        0.25 o
   4   3   5      122.90      111.67        2.40 o
   5   3   5        0.85        0.99        0.36 <
   6   3   5        4.15        3.39        0.35 o
   7   3   5       20.10       22.02        0.81 o
   8   3   5        9.85       12.80        0.60 o
   9   3   5        7.95        7.96        0.60 o
  10   3   5        0.00        0.03        0.35 <
  11   3   5        1.20        1.58        1.11 <
  12   3   5        0.80        1.26        0.72 <
 -17   4   5        1.30        0.59        1.50 <
 -16   4   5       26.00       18.20        2.70 o
 -15   4   5        0.85        2.49        5.64 <
 -14   4   5        0.20        0.03        0.27 <
 -13   4   5        3.55        2.40        0.47 o
 -12   4   5        1.50        0.91        0.35 o
 -11   4   5       34.00       30.78        1.16 o
 -10   4   5       66.10       58.45        1.85 o
  -9   4   5        1.60        2.25        0.20 o
  -8   4   5       33.25       29.34        0.96 o
  -7   4   5       33.40       34.32        0.85 o
  -6   4   5       23.45       23.44        0.61 o
  -5   4   5        1.20        0.45        0.16 o
  -4   4   5        0.95        2.61        0.31 <
  -3   4   5       21.75       16.23        0.50 o
  -2   4   5       74.45       67.68        1.25 o
  -1   4   5     1117.85     1117.37       14.55 o
   0   4   5        1.50        1.84        0.25 o
   1   4   5      271.55      253.98        4.20 o
   2   4   5        2.75        1.88        0.30 o
   3   4   5       10.55       11.00        0.50 o
   4   4   5        4.95        6.41        0.35 o
   5   4   5        9.85        9.89        0.45 o
   6   4   5       22.45       22.06        0.86 o
   7   4   5       10.60        9.73        0.50 o
   8   4   5        5.75        6.01        0.61 o
   9   4   5        1.85        3.65        0.63 o
  10   4   5       42.85       35.26        2.25 o
  11   4   5        0.25        0.00        0.70 <
  12   4   5       -0.05        0.23        0.36 <
 -16   5   5        2.20        3.69        0.40 o
 -15   5   5        0.70        0.04        4.53 <
 -14   5   5        3.50        4.68        0.61 o
 -13   5   5        1.25        0.62        0.45 o
 -12   5   5       52.45       55.93        1.80 o
 -11   5   5       38.90       38.15        1.30 o
 -10   5   5       10.45       10.53        0.50 o
  -9   5   5       86.85       78.95        2.33 o
  -8   5   5       61.85       58.09        1.51 o
  -7   5   5       34.20       31.51        0.95 o
  -6   5   5      134.30      129.23        2.16 o
  -5   5   5        0.00        0.10        0.06 <
  -4   5   5      517.65      483.11        7.12 o
  -3   5   5      583.10      580.76        7.93 o
  -2   5   5      184.50      194.19        2.75 o
  -1   5   5     1117.35     1062.69       14.24 o
   0   5   5      734.05      724.05        9.76 o
   1   5   5      265.50      262.35        4.30 o
   2   5   5      224.60      196.85        3.60 o
   3   5   5      110.00      108.52        2.10 o
   4   5   5        8.85       12.08        0.45 o
   5   5   5        2.60        3.41        0.30 o
   6   5   5       18.80       21.65        0.65 o
   7   5   5       26.60       27.06        1.06 o
   8   5   5       23.70       26.39        1.36 o
   9   5   5        4.95        6.41        0.61 o
  10   5   5        0.05        0.37        1.00 <
  11   5   5       61.60       49.03        3.20 o
  12   5   5        1.80        1.16        0.91 o
 -16   6   5        3.50        3.91        1.30 o
 -15   6   5        9.90       11.09        4.08 o
 -14   6   5       17.70       17.13        1.00 o
 -13   6   5        7.05        5.15        0.61 o
 -12   6   5       47.00       42.24        1.99 o
 -11   6   5       35.60       32.85        1.40 o
 -10   6   5       35.85       36.07        1.24 o
  -9   6   5       18.75       18.43        0.82 o
  -8   6   5        0.40        0.60        0.32 <
  -7   6   5       10.90       11.94        0.45 o
  -6   6   5        1.10        0.99        0.16 o
  -5   6   5       17.55       19.03        0.50 o
  -4   6   5       12.65       11.94        0.40 o
  -3   6   5      488.80      441.96        7.11 o
  -2   6   5      156.35      157.12        2.86 o
  -1   6   5      314.85      323.92        4.88 o
   0   6   5       14.65       14.01        0.51 o
   1   6   5        0.45        1.60        0.27 <
   2   6   5       90.50       90.82        1.82 o
   3   6   5        7.00        6.72        0.41 o
   4   6   5        1.00        1.21        0.40 <
   5   6   5        5.05        7.37        0.41 o
   6   6   5        8.35        9.82        0.51 o
   7   6   5       14.80       15.10        0.95 o
   8   6   5       39.95       39.67        1.57 o
   9   6   5        0.70        0.62        0.88 <
  10   6   5       22.25       20.46        1.55 o
  11   6   5        3.25        4.02        0.90 o
  12   6   5        2.65        2.41        1.06 o
 -16   7   5       -0.20        0.12        0.45 <
 -15   7   5        4.60        1.98        4.04 <
 -14   7   5       -0.30        0.82        4.30 <
 -13   7   5        1.75        2.63        0.40 o
 -12   7   5        2.85        3.82        0.40 o
 -11   7   5        0.95        1.35        0.58 <
 -10   7   5       34.30       38.49        1.36 o
  -9   7   5       12.20       10.03        0.67 o
  -8   7   5       10.05        8.98        0.51 o
  -7   7   5      106.25      106.74        1.96 o
  -6   7   5        0.85        1.21        0.28 <
  -5   7   5        0.10        0.00        0.06 o
  -4   7   5        2.20        1.70        0.20 o
  -3   7   5       16.50       16.82        0.55 o
  -2   7   5      157.85      147.09        2.82 o
  -1   7   5       65.80       61.98        1.41 o
   0   7   5       23.35       18.97        0.81 o
   1   7   5       24.50       23.61        0.81 o
   2   7   5        6.70        7.17        0.41 o
   3   7   5       11.70       11.48        0.51 o
   4   7   5        3.90        4.94        0.32 o
   5   7   5        3.85        4.89        0.32 o
   6   7   5        1.70        2.27        0.32 o
   7   7   5       90.70       83.76        2.51 o
   8   7   5        1.95        2.31        0.41 o
   9   7   5        9.50        9.97        0.76 o
  10   7   5       51.75       43.49        3.24 o
  11   7   5        7.30        8.65        1.05 o
  12   7   5        2.25        2.02        1.26 <
 -16   8   5        0.70        0.58        0.67 <
 -15   8   5        4.60        2.24        7.11 <
 -14   8   5        4.75        0.49        5.74 <
 -13   8   5        0.15        0.18        0.46 <
 -12   8   5        3.25        3.75        0.45 o
 -11   8   5       14.75       13.73        0.81 o
 -10   8   5        2.15        2.46        0.30 o
  -9   8   5       22.05       24.05        1.11 o
  -8   8   5        0.20        0.19        0.25 <
  -7   8   5        0.15        0.04        0.08 o
  -6   8   5        8.20        6.24        0.40 o
  -5   8   5        1.35        1.77        0.20 o
  -4   8   5        2.00        1.80        0.20 o
  -3   8   5      124.85      123.13        2.25 o
  -2   8   5      238.20      208.29        4.03 o
  -1   8   5      144.10      136.53        2.75 o
   0   8   5        7.35        7.65        0.40 o
   1   8   5       26.95       24.23        0.85 o
   2   8   5       69.55       62.71        1.67 o
   3   8   5      111.80      117.35        2.57 o
   4   8   5       16.75       19.02        0.67 o
   5   8   5        1.85        2.91        0.41 o
   6   8   5        0.30        0.11        0.31 <
   7   8   5       21.10       23.51        0.98 o
   8   8   5        5.85        6.88        0.65 o
   9   8   5       22.45       26.56        1.10 o
  10   8   5        3.40        3.43        0.75 o
  11   8   5        1.55        1.38        1.43 <
  12   8   5       -0.05        0.70        0.88 <
 -16   9   5        0.20        0.15        0.63 <
 -15   9   5        1.25        0.17        6.44 <
 -14   9   5       -2.05        0.01        5.94 <
 -13   9   5        3.85        4.61        0.95 o
 -12   9   5        3.25        4.09        0.55 o
 -11   9   5       20.00       21.08        0.98 o
 -10   9   5       27.30       30.56        1.22 o
  -9   9   5       13.85       14.83        0.76 o
  -8   9   5        3.90        4.15        0.25 o
  -7   9   5        1.95        1.78        0.20 o
  -6   9   5        9.00        8.26        0.40 o
  -5   9   5       22.10       20.56        0.71 o
  -4   9   5        2.30        2.01        0.20 o
  -3   9   5        0.90        0.55        0.38 <
  -2   9   5        3.40        3.06        0.30 o
  -1   9   5        1.95        1.71        0.25 o
   0   9   5        0.65        0.38        0.45 <
   1   9   5        7.20        7.75        0.41 o
   2   9   5        1.05        0.42        0.43 o
   3   9   5        4.50        3.81        0.41 o
   4   9   5        2.40        1.88        0.32 o
   5   9   5        0.50        0.58        0.36 <
   6   9   5        1.25        1.79        0.38 o
   7   9   5        0.95        1.06        0.73 <
   8   9   5        0.40        0.20        0.55 <
   9   9   5        0.80        1.20        0.89 <
  10   9   5       10.85       10.97        1.20 o
  11   9   5        9.00        8.12        1.33 o
  12   9   5        6.60        6.17        1.18 o
 -16  10   5        4.50        3.65        0.70 o
 -15  10   5       -2.80        1.42        8.14 <
 -14  10   5        1.25        1.16        9.36 <
 -13  10   5       12.05       11.41        1.15 o
 -12  10   5        1.70        2.20        0.51 o
 -11  10   5        0.20        0.59        0.29 <
 -10  10   5        8.55       11.78        0.61 o
  -9  10   5        1.60        1.14        0.32 o
  -8  10   5        8.40        8.56        0.35 o
  -7  10   5       41.45       39.28        1.16 o
  -6  10   5       28.75       31.54        0.80 o
  -5  10   5       42.15       44.54        1.00 o
  -4  10   5       42.25       42.22        1.10 o
  -3  10   5        1.40        1.50        0.25 o
  -2  10   5        0.70        0.68        0.33 <
  -1  10   5       19.60       21.26        0.71 o
   0  10   5        5.15        6.24        0.35 o
   1  10   5       30.55       27.55        1.00 o
   2  10   5       73.25       71.78        1.95 o
   3  10   5        7.10        7.57        0.55 o
   4  10   5       49.65       46.62        1.37 o
   5  10   5        1.20        1.70        0.32 o
   6  10   5        2.20        2.87        0.41 o
   7  10   5        7.65        8.75        0.57 o
   8  10   5        0.95        1.17        0.91 <
   9  10   5        2.40        2.73        0.73 o
  10  10   5        0.45        0.42        1.07 <
  11  10   5        4.15        4.40        1.10 o
  12  10   5        0.55        0.14        2.22 <
 -16  11   5        1.30        1.81        0.80 <
 -15  11   5       -2.10        0.26        4.89 <
 -14  11   5        2.50        0.18        8.70 <
 -13  11   5       13.85       16.25        1.16 o
 -12  11   5        2.55        3.88        0.75 o
 -11  11   5        4.05        2.31        6.37 <
 -10  11   5        5.35        8.22        0.61 o
  -9  11   5        0.10        0.45        0.10 <
  -8  11   5        8.70       11.08        0.45 o
  -7  11   5      196.25      193.82        4.55 o
  -6  11   5        6.25        6.54        0.40 o
  -5  11   5        2.55        1.75        0.25 o
  -4  11   5       36.25       37.87        1.00 o
  -3  11   5        7.05        8.47        0.40 o
  -2  11   5        2.30        2.70        0.30 o
  -1  11   5       -0.40        0.02        0.38 <
   0  11   5       16.45       15.91        0.65 o
   1  11   5       20.30       20.71        0.92 o
   2  11   5      108.10      103.19        2.51 o
   3  11   5       37.65       39.33        1.20 o
   4  11   5       24.15       24.02        0.86 o
   5  11   5        3.15        4.34        0.41 o
   6  11   5       15.10       17.71        0.82 o
   7  11   5       17.25       18.49        0.92 o
   8  11   5        1.10        1.13        0.52 o
   9  11   5        0.20        0.02        1.15 <
  10  11   5       12.40       11.28        1.25 o
  11  11   5       -0.15        0.17        2.11 <
 -15  12   5        5.20        5.12        0.70 o
 -14  12   5        1.50        0.42        8.00 <
 -13  12   5       10.85       11.50        1.00 o
 -12  12   5        1.65        2.45        0.65 o
 -11  12   5        2.25        3.55        0.67 o
 -10  12   5        0.75        1.08        0.35 <
  -9  12   5       46.10       42.58        1.45 o
  -8  12   5       16.30       18.33        0.82 o
  -7  12   5        0.05        0.01        0.09 <
  -6  12   5       22.80       24.37        0.80 o
  -5  12   5        5.90        8.02        0.40 o
  -4  12   5        2.40        2.29        0.25 o
  -3  12   5       60.20       54.39        1.50 o
  -2  12   5       51.75       51.49        1.45 o
  -1  12   5       47.80       47.21        1.45 o
   0  12   5       10.45       10.91        0.55 o
   1  12   5      103.50       98.37        2.25 o
   2  12   5        2.55        2.64        0.35 o
   3  12   5      143.60      141.82        3.15 o
   4  12   5       36.90       36.25        1.10 o
   5  12   5       47.65       49.28        1.41 o
   6  12   5        1.70        2.29        0.47 o
   7  12   5        8.80        8.89        0.65 o
   8  12   5        0.45        0.71        0.57 <
   9  12   5        1.00        1.76        0.61 <
  10  12   5        4.60        3.79        0.80 o
  11  12   5        3.40        3.44        1.12 o
 -15  13   5        6.40        6.86        0.70 o
 -14  13   5        0.45        1.38        3.43 <
 -13  13   5       25.65       24.95        5.85 o
 -12  13   5        3.00        4.48        0.91 o
 -11  13   5        0.10        0.18        0.25 <
 -10  13   5       30.95       29.40        0.91 o
  -9  13   5       35.90       33.86        1.12 o
  -8  13   5        0.00        0.05        0.16 <
  -7  13   5      109.40      103.76        2.35 o
  -6  13   5        3.80        4.00        0.30 o
  -5  13   5       28.75       27.52        0.95 o
  -4  13   5       38.15       39.65        1.22 o
  -3  13   5        0.35        0.52        0.35 <
  -2  13   5        3.55        3.09        0.35 o
  -1  13   5       86.50       87.21        2.15 o
   0  13   5       32.90       33.18        1.00 o
   1  13   5       94.00       93.56        2.10 o
   2  13   5        0.60        0.46        0.46 <
   3  13   5      116.10      109.72        2.70 o
   4  13   5       62.00       60.14        1.80 o
   5  13   5        3.90        4.52        0.51 o
   6  13   5        1.10        1.36        0.70 <
   7  13   5        1.30        1.78        0.54 o
   8  13   5        5.10        6.62        0.65 o
   9  13   5       24.25       22.28        1.47 o
  10  13   5       11.70       11.04        1.51 o
  11  13   5        2.20        2.72        0.96 o
 -15  14   5        0.00        0.01        0.01 <
 -14  14   5        0.60        0.09        0.77 <
 -13  14   5       48.75       45.94        9.83 o
 -12  14   5       19.15       18.77        1.98 o
 -11  14   5        0.95        0.87        0.32 <
 -10  14   5       29.10       27.83        0.96 o
  -9  14   5        0.00        0.37        0.32 <
  -8  14   5       16.80       17.69        0.71 o
  -7  14   5       30.90       30.75        0.95 o
  -6  14   5      140.00      127.14        3.05 o
  -5  14   5       91.65       92.83        2.41 o
  -4  14   5       63.50       58.49        1.70 o
  -3  14   5        1.10        1.23        0.45 o
  -2  14   5      510.35      481.96        9.56 o
  -1  14   5       19.55       20.06        0.85 o
   0  14   5       -0.15        0.08        0.23 <
   1  14   5       56.35       53.78        1.65 o
   2  14   5       19.00       20.03        0.75 o
   3  14   5      201.10      185.00        4.35 o
   4  14   5        0.00        0.00        0.39 <
   5  14   5        1.35        2.36        0.67 o
   6  14   5       22.25       22.68        1.10 o
   7  14   5        7.55        8.32        0.65 o
   8  14   5        2.45        1.93        0.71 o
   9  14   5        7.30        6.88        1.10 o
  10  14   5        6.65        5.59        1.52 o
  11  14   5        1.35        2.42        1.33 <
 -14  15   5        3.40        3.76        0.70 o
 -13  15   5        2.00        1.58        6.80 <
 -12  15   5        2.55        4.29        0.80 o
 -11  15   5        0.20        0.98        0.25 <
 -10  15   5        8.15        9.71        0.45 o
  -9  15   5        4.35        3.79        0.41 o
  -8  15   5       11.50       12.53        0.60 o
  -7  15   5       62.30       62.11        1.65 o
  -6  15   5       46.80       45.87        1.45 o
  -5  15   5       20.40       22.95        0.75 o
  -4  15   5      256.90      241.24        5.00 o
  -3  15   5        9.10        8.96        0.55 o
  -2  15   5      144.05      148.62        3.35 o
  -1  15   5        3.10        4.07        0.40 o
   0  15   5       62.65       66.27        1.85 o
   1  15   5      123.35      121.32        2.80 o
   2  15   5       26.20       27.47        1.00 o
   3  15   5        2.05        2.13        0.40 o
   4  15   5       19.50       19.66        1.06 o
   5  15   5        2.25        2.96        0.51 o
   6  15   5       -0.15        0.04        0.23 <
   7  15   5        1.45        1.50        0.51 o
   8  15   5        0.85        0.43        0.94 <
   9  15   5       16.85       14.93        1.50 o
  10  15   5        0.30        0.24        1.16 <
 -14  16   5       -0.90        0.00        1.90 <
 -13  16   5       49.70       41.36        2.50 o
 -12  16   5        5.60        5.96        1.08 o
 -11  16   5       28.65       25.50        2.31 o
 -10  16   5       12.10       12.81        0.76 o
  -9  16   5       14.55       13.97        0.79 o
  -8  16   5       14.80       14.70        0.76 o
  -7  16   5        0.30        0.90        0.33 <
  -6  16   5       10.25        9.61        0.55 o
  -5  16   5      127.45      116.75        2.91 o
  -4  16   5        4.05        4.32        0.40 o
  -3  16   5        0.05        0.16        0.31 <
  -2  16   5      111.45      106.45        2.95 o
  -1  16   5      179.90      178.35        4.05 o
   0  16   5        7.65        9.19        0.55 o
   1  16   5      176.85      169.68        3.71 o
   2  16   5        3.85        4.43        0.45 o
   3  16   5       58.35       52.60        2.02 o
   4  16   5       27.35       27.72        1.40 o
   5  16   5        0.40        0.31        0.49 <
   6  16   5       50.55       44.44        2.35 o
   7  16   5        1.15        1.20        0.73 <
   8  16   5        3.35        3.89        0.76 o
   9  16   5        0.70        0.43        1.67 <
  10  16   5        5.30        5.81        1.05 o
 -14  17   5        0.00        0.70        0.01 <
 -13  17   5       23.90       19.80        1.40 o
 -12  17   5        5.30        5.84        0.90 o
 -11  17   5        1.25        2.36        0.92 <
 -10  17   5        2.85        3.38        0.50 o
  -9  17   5       -0.10        0.02        0.13 <
  -8  17   5       10.45       11.79        0.61 o
  -7  17   5        2.60        4.10        0.35 o
  -6  17   5       12.25       13.23        0.65 o
  -5  17   5        4.05        5.44        0.45 o
  -4  17   5       51.25       60.36        1.66 o
  -3  17   5       57.85       56.31        1.75 o
  -2  17   5      166.30      162.00        3.90 o
  -1  17   5        6.75        6.75        0.50 o
   0  17   5       75.80       78.70        2.10 o
   1  17   5        2.15        2.43        0.50 o
   2  17   5        0.95        1.80        0.52 <
   3  17   5        1.20        1.58        0.59 o
   4  17   5        7.95        7.45        0.75 o
   5  17   5        8.70        8.80        0.75 o
   6  17   5        0.20        0.08        0.45 <
   7  17   5        6.40        7.03        0.89 o
   8  17   5        0.25        0.24        1.52 <
   9  17   5        0.75        0.61        0.64 <
  10  17   5        0.70        0.65        2.08 <
 -13  18   5        2.40        2.85        0.80 o
 -12  18   5        0.45        0.87        1.22 <
 -11  18   5        9.20        8.53        1.02 o
 -10  18   5       -0.10        0.07        0.71 <
  -9  18   5        2.70        3.71        0.47 o
  -8  18   5       -0.05        0.01        0.23 <
  -7  18   5        5.50        5.96        0.50 o
  -6  18   5       17.15       16.28        0.86 o
  -5  18   5        3.60        4.82        0.45 o
  -4  18   5       -0.05        0.02        0.34 <
  -3  18   5       -0.20        0.34        0.27 <
  -2  18   5       11.65       14.11        0.70 o
  -1  18   5        9.90        9.96        0.81 o
   0  18   5        0.15        0.48        0.46 <
   1  18   5        1.00        1.77        0.64 <
   2  18   5       23.65       23.62        1.16 o
   3  18   5        3.95        4.75        0.61 o
   4  18   5        2.10        2.17        0.60 o
   5  18   5        0.40        0.82        0.63 <
   6  18   5       12.95       13.08        1.00 o
   7  18   5        0.40        0.74        1.59 <
   8  18   5       12.40       11.76        1.26 o
   9  18   5        0.70        1.37        0.90 <
 -13  19   5        1.70        0.87        0.90 <
 -12  19   5        7.15        7.02        1.66 o
 -11  19   5       11.60       11.07        1.08 o
 -10  19   5        2.85        2.77        0.73 o
  -9  19   5        0.15        0.07        0.57 <
  -8  19   5        5.80        6.78        0.55 o
  -7  19   5       10.75       12.56        0.70 o
  -6  19   5        9.35        9.81        0.81 o
  -5  19   5        4.50        5.37        0.55 o
  -4  19   5        2.20        2.37        0.45 o
  -3  19   5        0.20        0.05        0.45 <
  -2  19   5        2.40        2.40        0.61 o
  -1  19   5        1.70        2.51        0.51 o
   0  19   5        4.10        4.68        0.61 o
   1  19   5       20.45       21.13        1.33 o
   2  19   5        2.20        1.89        0.55 o
   3  19   5        0.40        0.34        0.60 <
   4  19   5        0.25        0.36        0.44 <
   5  19   5        5.05        5.42        0.70 o
   6  19   5        0.10        0.06        0.36 <
   7  19   5        8.60        8.34        0.91 o
   8  19   5        0.70        0.07        1.29 <
   9  19   5        0.55        1.58        2.23 <
 -12  20   5        2.90        4.37        0.95 o
 -11  20   5        5.65        5.41        1.06 o
 -10  20   5        0.70        1.08        0.62 <
  -9  20   5        2.35        2.31        0.92 o
  -8  20   5        4.50        5.27        0.55 o
  -7  20   5        2.45        2.26        0.50 o
  -6  20   5        4.75        5.15        0.71 o
  -5  20   5       14.25       14.07        1.06 o
  -4  20   5       10.70       11.57        0.96 o
  -3  20   5       14.35       14.96        1.10 o
  -2  20   5        0.65        0.76        1.36 <
  -1  20   5        4.70        6.53        0.71 o
   0  20   5        0.35        0.42        1.04 <
   1  20   5       13.80       12.43        1.12 o
   2  20   5        1.75        2.43        0.55 o
   3  20   5       -0.20        0.00        0.45 <
   4  20   5       -0.10        0.44        0.62 <
   5  20   5        0.90        0.27        1.60 <
   6  20   5        0.85        1.30        1.21 <
   7  20   5        0.45        0.49        1.45 <
   8  20   5        0.70        0.20        1.75 <
 -12  21   5        2.00        1.23        1.00 o
 -11  21   5        1.45        1.74        0.71 o
 -10  21   5        1.35        0.97        0.91 <
  -9  21   5        3.05        4.21        0.91 o
  -8  21   5        0.55        1.67        1.08 <
  -7  21   5        6.80        7.84        0.91 o
  -6  21   5        0.05        0.27        0.46 <
  -5  21   5       17.45       17.22        1.58 o
  -4  21   5        0.70        1.61        0.78 <
  -3  21   5        0.10        0.28        0.59 <
  -2  21   5        4.60        4.18        0.81 o
  -1  21   5        7.85        8.38        0.81 o
   0  21   5        0.60        1.08        0.80 <
   1  21   5        4.55        5.73        0.80 o
   2  21   5        1.85        2.47        0.70 o
   3  21   5        9.10        7.07        0.96 o
   4  21   5        1.15        1.09        0.77 <
   5  21   5        6.85        6.33        0.86 o
   6  21   5       -0.25        0.01        0.90 <
   7  21   5       10.70       10.00        1.40 o
   8  21   5        0.95        0.15        1.13 <
 -11  22   5       -0.60        0.00        0.74 <
 -10  22   5        1.25        0.95        0.82 <
  -9  22   5        0.70        0.63        1.58 <
  -8  22   5        2.35        3.16        0.86 o
  -7  22   5       10.65        9.91        1.00 o
  -6  22   5        3.70        3.50        0.65 o
  -5  22   5       17.50       15.53        1.35 o
  -4  22   5        1.20        1.93        0.50 o
  -3  22   5       -0.05        0.00        0.34 <
  -2  22   5        5.95        6.91        0.81 o
  -1  22   5        0.95        1.20        0.78 <
   0  22   5        0.85        0.73        0.78 <
   1  22   5        1.90        1.18        0.71 o
   2  22   5        1.90        1.99        1.10 <
   3  22   5        1.25        1.15        0.63 o
   4  22   5        1.95        2.42        0.71 o
   5  22   5       18.25       15.63        1.40 o
   6  22   5        9.45        7.94        1.30 o
   7  22   5        1.55        2.47        1.05 <
 -11  23   5        0.45        0.05        0.74 <
 -10  23   5        0.25        0.69        0.64 <
  -9  23   5        1.55        0.97        0.98 <
  -8  23   5        2.25        1.07        0.98 o
  -7  23   5        0.70        0.68        0.57 <
  -6  23   5        1.05        0.09        1.16 <
  -5  23   5        0.05        0.29        0.67 <
  -4  23   5        0.30        0.05        0.66 <
  -3  23   5        0.40        0.22        0.76 <
  -2  23   5        0.60        1.10        0.87 <
  -1  23   5       -0.05        0.03        0.75 <
   0  23   5        0.55        0.25        0.53 <
   1  23   5        3.45        3.99        0.75 o
   2  23   5       -0.05        0.11        1.00 <
   3  23   5        6.35        5.15        0.95 o
   4  23   5        0.40        0.20        0.97 <
   5  23   5        1.70        1.21        0.82 o
   6  23   5        0.55        0.00        0.57 <
 -10  24   5        1.55        1.79        0.86 <
  -9  24   5        0.75        0.33        0.76 <
  -8  24   5        0.85        0.88        0.78 <
  -7  24   5        0.25        0.26        1.02 <
  -6  24   5       14.80       11.84        1.53 o
  -5  24   5        1.55        1.53        0.82 <
  -4  24   5       -0.15        0.12        0.39 <
  -3  24   5        3.80        3.44        0.80 o
  -2  24   5        0.45        0.08        0.80 <
  -1  24   5        1.35        1.41        0.65 o
   0  24   5        2.45        2.52        0.85 o
   1  24   5       -0.10        0.08        0.93 <
   2  24   5        9.40        8.45        1.20 o
   3  24   5        2.50        2.72        0.75 o
   4  24   5       15.20       11.05        1.36 o
   5  24   5        3.40        3.23        0.76 o
   6  24   5        1.10        0.16        1.45 <
  -9  25   5       -0.05        0.00        0.40 <
  -8  25   5        0.60        0.02        2.21 <
  -7  25   5       11.25        8.20        1.64 o
  -6  25   5        5.80        4.56        1.37 o
  -5  25   5        0.50        0.59        0.99 <
  -4  25   5       20.20       16.35        1.60 o
  -3  25   5       14.70       12.41        1.40 o
  -2  25   5        2.25        1.94        0.70 o
  -1  25   5        6.50        6.20        1.22 o
   0  25   5        0.25        0.06        0.94 <
   1  25   5        1.15        0.53        0.65 <
   2  25   5        2.55        1.93        0.95 o
   3  25   5        0.05        0.02        0.76 <
   4  25   5        1.40        1.81        0.76 <
   5  25   5       -0.35        0.43        0.95 <
  -8  26   5        1.15        1.37        1.24 <
  -7  26   5        1.40        0.87        1.29 <
  -6  26   5       15.65       11.52        1.77 o
  -5  26   5        3.30        3.22        1.02 o
  -4  26   5        0.25        0.51        1.04 <
  -3  26   5        2.25        2.69        0.85 o
  -2  26   5        2.60        2.00        0.95 o
  -1  26   5       -0.05        0.15        1.29 <
   0  26   5        0.55        1.23        1.04 <
   1  26   5        0.05        0.00        1.33 <
   2  26   5       -0.20        0.23        1.34 <
   3  26   5        5.60        5.64        1.02 o
   4  26   5       -0.30        0.06        0.84 <
  -6  27   5        5.05        5.54        1.40 o
  -5  27   5       -0.35        1.04        1.77 <
  -4  27   5        0.50        0.12        1.00 <
  -3  27   5        9.20        8.79        1.20 o
  -2  27   5        0.10        0.08        0.72 <
  -1  27   5        0.25        0.00        1.52 <
   0  27   5        0.70        0.37        0.89 <
   1  27   5        0.55        0.60        1.40 <
   2  27   5        1.55        1.73        1.15 <
  -4  28   5       -0.25        0.01        1.08 <
  -3  28   5       -0.05        0.00        1.00 <
  -2  28   5        0.25        0.02        0.90 <
  -1  28   5        0.60        0.66        1.34 <
   0  28   5        1.15        0.80        1.14 <
 -15   0   6        1.30        0.00        1.60 <
 -14   0   6        3.40        2.47        0.60 o
 -13   0   6        2.50        3.75        0.60 o
 -12   0   6       21.90       20.21        1.20 o
 -11   0   6       29.20       25.63        1.60 o
 -10   0   6       10.50        9.59        0.70 o
  -9   0   6        6.20        6.40        0.50 o
  -8   0   6       43.20       46.91        0.90 o
  -7   0   6      261.70      247.55        4.00 o
  -6   0   6        5.10        6.46        0.20 o
  -5   0   6        0.60        0.42        0.15 o
  -4   0   6      112.10      109.40        1.80 o
  -3   0   6        6.00        7.38        0.30 o
  -2   0   6        0.20        0.07        0.18 <
  -1   0   6       38.20       38.39        0.80 o
   0   0   6      147.40      145.43        2.50 o
   1   0   6        7.50        9.58        0.40 o
   2   0   6        0.10        0.11        0.06 o
   3   0   6      104.60      101.11        1.90 o
   4   0   6       54.50       57.29        1.20 o
   5   0   6       39.30       37.76        1.00 o
   6   0   6        1.00        1.74        0.60 <
   7   0   6       15.30       15.37        0.70 o
   8   0   6       14.00       13.92        0.70 o
   9   0   6        1.10        0.21        0.60 <
  10   0   6        0.50        0.06        1.41 <
  11   0   6        5.00        4.81        1.10 o
  12   0   6        0.30        0.22        1.64 <
 -16   1   6        0.80        0.15        2.50 <
 -15   1   6       -0.10        0.14        0.76 <
 -14   1   6        0.60        1.00        1.52 <
 -13   1   6        9.15        8.31        0.91 o
 -12   1   6        3.70        3.13        0.65 o
 -11   1   6        4.20        4.51        0.25 o
 -10   1   6        7.25        6.64        0.47 o
  -9   1   6        0.25        0.02        0.15 <
  -8   1   6       23.60       25.06        0.55 o
  -7   1   6       42.85       35.33        0.75 o
  -6   1   6        2.05        1.70        0.20 o
  -5   1   6        2.05        1.47        0.20 o
  -4   1   6       27.60       26.80        0.60 o
  -3   1   6       18.30       21.09        0.45 o
  -2   1   6       74.30       71.32        1.25 o
  -1   1   6       53.75       51.76        1.05 o
   0   1   6       22.95       23.76        0.70 o
   1   1   6       36.55       37.64        0.85 o
   2   1   6       26.10       25.87        0.75 o
   3   1   6       82.55       76.78        1.60 o
   4   1   6        1.05        1.05        0.30 o
   5   1   6        0.15        0.07        0.15 <
   6   1   6       41.75       40.24        1.10 o
   7   1   6       38.40       44.42        1.30 o
   8   1   6        0.65        1.39        0.48 <
   9   1   6        1.05        1.49        0.76 <
  10   1   6        0.80        0.52        1.36 <
  11   1   6        0.35        0.21        0.90 <
  12   1   6        9.85        9.45        1.56 o
 -17   2   6        6.20        6.02        1.90 o
 -16   2   6       10.30        9.63        2.10 o
 -15   2   6        5.50        3.08        1.50 o
 -14   2   6       15.00       14.85        1.15 o
 -13   2   6       13.80       16.07        0.55 o
 -12   2   6        0.15        0.02        0.15 <
 -11   2   6       10.30       11.18        0.45 o
 -10   2   6       43.20       38.90        1.10 o
  -9   2   6        2.70        3.00        0.20 o
  -8   2   6        1.70        2.01        0.30 o
  -7   2   6       36.25       36.33        0.75 o
  -6   2   6       30.25       26.21        0.71 o
  -5   2   6       35.30       35.62        0.75 o
  -4   2   6       59.85       57.62        1.10 o
  -3   2   6        6.60        7.52        0.30 o
  -2   2   6       64.40       55.46        1.20 o
  -1   2   6      202.95      192.78        3.01 o
   0   2   6        6.45        6.43        0.35 o
   1   2   6        9.45        9.99        0.45 o
   2   2   6      128.50      126.19        2.35 o
   3   2   6        6.15        5.73        0.40 o
   4   2   6        6.70        6.71        0.41 o
   5   2   6        4.90        5.97        0.35 o
   6   2   6        3.05        2.90        0.35 o
   7   2   6       10.95       12.47        0.60 o
   8   2   6        0.40        0.99        0.43 <
   9   2   6        6.85        8.70        0.75 o
  10   2   6       12.80       11.70        1.35 o
  11   2   6        6.40        5.61        1.06 o
  12   2   6        0.10        0.05        1.17 <
 -17   3   6        2.40        2.27        1.40 <
 -16   3   6       -1.30        0.01        1.10 <
 -15   3   6        2.30        2.73        0.60 o
 -14   3   6        1.75        2.01        0.35 o
 -13   3   6       28.50       25.58        1.16 o
 -12   3   6        0.70        0.11        0.33 <
 -11   3   6       13.65       14.77        0.80 o
 -10   3   6        7.75        9.55        0.45 o
  -9   3   6        5.45        5.39        0.35 o
  -8   3   6        2.40        2.12        0.20 o
  -7   3   6       35.10       30.56        0.65 o
  -6   3   6        1.50        1.22        0.16 o
  -5   3   6       29.90       30.97        0.65 o
  -4   3   6      152.45      152.29        2.15 o
  -3   3   6      195.30      195.39        2.70 o
  -2   3   6       23.80       24.57        0.50 o
  -1   3   6       29.80       28.89        0.70 o
   0   3   6      104.90       99.17        1.86 o
   1   3   6       58.45       54.64        1.30 o
   2   3   6        2.40        3.33        0.25 o
   3   3   6        3.15        3.29        0.35 o
   4   3   6        3.85        3.86        0.35 o
   5   3   6       28.30       28.52        0.91 o
   6   3   6       57.25       63.84        1.50 o
   7   3   6        4.05        5.64        0.40 o
   8   3   6       15.75       19.71        0.85 o
   9   3   6        3.90        5.34        0.61 o
  10   3   6        3.80        4.57        0.80 o
  11   3   6        3.05        3.97        0.91 o
  12   3   6       10.65        7.55        1.95 o
 -17   4   6        9.50        7.65        1.90 o
 -16   4   6       14.00       12.84        2.20 o
 -15   4   6       14.05       13.14        3.37 o
 -14   4   6        2.65        3.81        3.19 <
 -13   4   6        1.20        1.28        0.30 o
 -12   4   6       18.75       24.21        0.85 o
 -11   4   6        3.45        2.56        0.35 o
 -10   4   6       12.60       11.65        0.61 o
  -9   4   6        0.45        0.89        0.36 <
  -8   4   6        8.70        8.06        0.40 o
  -7   4   6        0.10        0.01        0.06 o
  -6   4   6        8.50       10.32        0.35 o
  -5   4   6        0.15        0.04        0.11 <
  -4   4   6      135.15      124.04        2.33 o
  -3   4   6      185.55      170.36        2.76 o
  -2   4   6       49.15       44.70        0.95 o
  -1   4   6      224.80      181.95        3.30 o
   0   4   6       61.45       61.31        1.30 o
   1   4   6       22.95       22.33        0.75 o
   2   4   6        0.40        1.10        0.25 <
   3   4   6       -0.05        0.00        0.21 <
   4   4   6        1.45        1.49        0.30 o
   5   4   6       28.40       32.40        0.81 o
   6   4   6        4.45        4.62        0.40 o
   7   4   6        5.60        7.59        0.50 o
   8   4   6       10.50       11.56        0.60 o
   9   4   6       31.60       28.38        1.71 o
  10   4   6        0.45        0.82        0.91 <
  11   4   6        1.40        0.90        0.75 <
  12   4   6        0.10        0.17        0.81 <
 -17   5   6       14.70       14.82        2.30 o
 -16   5   6       13.00       10.41        2.10 o
 -15   5   6        2.00        2.12        0.40 o
 -14   5   6        2.00        0.10        3.68 <
 -13   5   6       38.75       37.82        1.50 o
 -12   5   6        2.40        2.47        0.51 o
 -11   5   6       13.60       11.11        0.60 o
 -10   5   6       10.45       10.19        0.70 o
  -9   5   6       58.80       56.89        1.51 o
  -8   5   6       80.20       77.77        1.88 o
  -7   5   6        4.90        5.94        0.25 o
  -6   5   6       20.50       22.00        0.60 o
  -5   5   6       51.05       45.80        1.06 o
  -4   5   6      297.85      321.41        4.51 o
  -3   5   6      622.55      578.27        8.96 o
  -2   5   6        0.30        0.01        0.22 <
  -1   5   6        0.25        0.26        0.20 <
   0   5   6      387.85      366.84        6.33 o
   1   5   6       10.30       11.77        0.51 o
   2   5   6        0.00        0.05        0.19 <
   3   5   6       19.55       21.67        0.71 o
   4   5   6        0.15        0.02        0.23 <
   5   5   6       34.10       31.34        1.05 o
   6   5   6       16.25       20.98        0.61 o
   7   5   6       55.75       58.82        1.88 o
   8   5   6       22.05       29.06        1.12 o
   9   5   6        0.10        0.65        0.59 <
  10   5   6        8.00        7.62        1.00 o
  11   5   6        6.70        6.89        1.25 o
  12   5   6        0.85        0.00        2.03 <
 -16   6   6       -0.10        0.26        0.76 <
 -15   6   6        5.70        6.93        4.69 <
 -14   6   6       -0.30        0.16        0.66 <
 -13   6   6        3.15        3.92        0.51 o
 -12   6   6       28.90       39.05        1.20 o
 -11   6   6        5.00        6.15        0.45 o
 -10   6   6        0.65        1.41        0.39 <
  -9   6   6        5.15        4.53        0.35 o
  -8   6   6       18.70       18.68        0.71 o
  -7   6   6        2.60        2.32        0.29 o
  -6   6   6        4.70        4.00        0.32 o
  -5   6   6       29.25       31.90        0.70 o
  -4   6   6       69.55       69.33        1.30 o
  -3   6   6      529.10      496.38        7.36 o
  -2   6   6       86.85       73.29        1.90 o
  -1   6   6      217.45      195.56        3.63 o
   0   6   6        1.00        2.20        0.45 <
   1   6   6        0.45        0.84        0.32 <
   2   6   6        2.25        3.84        0.30 o
   3   6   6       22.40       23.30        0.75 o
   4   6   6        5.80        6.05        0.40 o
   5   6   6       36.50       39.08        1.33 o
   6   6   6        5.45        6.31        0.57 o
   7   6   6       43.35       47.28        1.57 o
   8   6   6        1.80        2.96        0.61 o
   9   6   6        0.85        0.70        0.62 <
  10   6   6       26.40       23.46        2.08 o
  11   6   6        0.75        1.65        0.78 <
 -16   7   6       -0.40        0.12        0.63 <
 -15   7   6       -3.25        0.35        4.61 <
 -14   7   6        2.90        2.62        0.40 o
 -13   7   6        4.50        4.79        0.60 o
 -12   7   6       -0.10        0.18        0.33 <
 -11   7   6       21.90       17.51        0.92 o
 -10   7   6       19.30       19.05        0.76 o
  -9   7   6       38.60       41.80        1.27 o
  -8   7   6       30.65       28.31        1.16 o
  -7   7   6        2.05        2.13        0.20 o
  -6   7   6       21.25       23.49        0.73 o
  -5   7   6        7.25        8.24        0.30 o
  -4   7   6        1.05        2.46        0.32 o
  -3   7   6       22.60       19.76        0.65 o
  -2   7   6       19.85       22.77        0.67 o
  -1   7   6        7.05        8.98        0.35 o
   0   7   6      185.35      177.35        3.65 o
   1   7   6       -0.05        0.02        0.04 <
   2   7   6        4.55        4.78        0.35 o
   3   7   6       24.65       25.92        0.91 o
   4   7   6        0.30        0.52        0.39 <
   5   7   6        0.20        0.19        0.32 <
   6   7   6       67.40       67.53        2.35 o
   7   7   6        0.95        2.10        0.79 <
   8   7   6       30.80       33.25        1.36 o
   9   7   6       33.20       29.14        1.98 o
  10   7   6        0.80        0.40        1.17 <
  11   7   6       15.65       14.95        1.63 o
 -16   8   6        1.60        1.81        0.70 o
 -15   8   6        8.20        0.03        6.01 <
 -14   8   6       -1.55        0.22        5.25 <
 -13   8   6        1.95        2.14        0.67 o
 -12   8   6        1.05        2.09        0.47 o
 -11   8   6        3.15        2.77        0.54 o
 -10   8   6        0.35        0.19        0.32 <
  -9   8   6        5.75        6.61        0.45 o
  -8   8   6       57.05       55.40        1.37 o
  -7   8   6       63.50       63.12        1.41 o
  -6   8   6        2.60        2.32        0.20 o
  -5   8   6        5.55        6.25        0.30 o
  -4   8   6        8.05        7.49        0.41 o
  -3   8   6        0.10        0.50        0.13 <
  -2   8   6      185.10      173.98        3.30 o
  -1   8   6       13.00       13.10        0.51 o
   0   8   6       12.45       12.43        0.61 o
   1   8   6        2.60        3.10        0.35 o
   2   8   6       30.20       31.85        0.96 o
   3   8   6       24.75       27.05        0.91 o
   4   8   6       17.10       17.40        0.67 o
   5   8   6        8.85        9.05        0.67 o
   6   8   6        3.05        4.05        0.45 o
   7   8   6        5.95        7.34        0.51 o
   8   8   6        8.25       10.25        0.76 o
   9   8   6        2.40        2.82        0.85 o
  10   8   6       10.00        8.74        1.05 o
  11   8   6        1.50        1.93        1.12 <
 -16   9   6        9.10       11.04        0.90 o
 -15   9   6        1.05        1.02        6.53 <
 -14   9   6        1.00        0.09        5.59 <
 -13   9   6        0.30        1.17        0.63 <
 -12   9   6        3.50        3.40        0.55 o
 -11   9   6        4.10        3.81        0.41 o
 -10   9   6        2.05        2.50        0.35 o
  -9   9   6        0.40        0.04        0.40 <
  -8   9   6       51.90       52.23        1.37 o
  -7   9   6       13.25       12.14        0.55 o
  -6   9   6       11.05       11.35        0.45 o
  -5   9   6       84.90       82.52        1.71 o
  -4   9   6        8.95       10.15        0.51 o
  -3   9   6       74.45       68.73        1.71 o
  -2   9   6        0.90        1.38        0.57 <
  -1   9   6        3.40        3.72        0.35 o
   0   9   6        7.00        6.85        0.45 o
   1   9   6        5.30        7.68        0.40 o
   2   9   6        7.00        7.77        0.41 o
   3   9   6        1.20        1.01        0.32 o
   4   9   6       45.65       43.91        1.37 o
   5   9   6       13.50       14.42        0.73 o
   6   9   6       34.05       35.04        1.36 o
   7   9   6        4.65        4.75        0.57 o
   8   9   6       -0.05        0.11        0.50 <
   9   9   6        3.40        3.56        0.95 o
  10   9   6        3.30        4.05        0.90 o
  11   9   6        3.20        3.80        1.15 o
 -16  10   6        0.50        0.21        0.85 <
 -15  10   6       -0.35        0.44        5.90 <
 -14  10   6       17.20       15.59        0.90 o
 -13  10   6        7.30        7.29        0.86 o
 -12  10   6        7.70        7.83        0.76 o
 -11  10   6        8.75       10.06        0.67 o
 -10  10   6       25.20       27.25        1.06 o
  -9  10   6       23.00       22.64        1.02 o
  -8  10   6        3.70        4.33        0.30 o
  -7  10   6       46.50       42.92        1.26 o
  -6  10   6        5.65        7.72        0.35 o
  -5  10   6       41.00       41.61        1.06 o
  -4  10   6        0.85        1.68        0.36 <
  -3  10   6       77.30       75.05        1.71 o
  -2  10   6       95.25       89.46        2.08 o
  -1  10   6       72.85       69.63        1.94 o
   0  10   6       17.95       16.18        0.71 o
   1  10   6        2.95        3.53        0.35 o
   2  10   6       52.15       49.96        1.46 o
   3  10   6        4.05        4.33        0.35 o
   4  10   6       78.85       76.62        1.97 o
   5  10   6        6.00        5.92        0.45 o
   6  10   6       28.30       29.24        1.18 o
   7  10   6        8.85        8.80        0.75 o
   8  10   6        3.40        4.43        0.75 o
   9  10   6        4.10        3.96        0.86 o
  10  10   6        0.30        0.72        0.99 <
  11  10   6        6.60        6.04        1.35 o
 -16  11   6        3.30        3.52        0.80 o
 -15  11   6        0.95        1.41        0.42 <
 -14  11   6       -0.95        2.42        5.81 <
 -13  11   6        1.25        0.93        1.26 <
 -12  11   6        0.10        0.46        0.32 <
 -11  11   6       29.80       27.92        7.52 o
 -10  11   6       13.80       16.92        0.75 o
  -9  11   6        5.85        6.88        0.41 o
  -8  11   6       36.45       40.55        1.12 o
  -7  11   6       10.85       12.03        0.55 o
  -6  11   6       54.60       49.04        1.36 o
  -5  11   6       61.10       61.02        1.41 o
  -4  11   6        0.05        0.14        0.20 <
  -3  11   6        1.40        1.79        0.30 o
  -2  11   6        0.80        1.33        0.28 <
  -1  11   6       11.95       11.59        0.55 o
   0  11   6        5.30        5.43        0.45 o
   1  11   6       26.00       24.64        0.96 o
   2  11   6       26.55       24.89        0.96 o
   3  11   6        0.60        0.64        0.51 <
   4  11   6        1.00        0.75        0.38 <
   5  11   6        3.20        2.60        0.47 o
   6  11   6        7.00        7.32        0.67 o
   7  11   6        3.45        3.89        0.51 o
   8  11   6        0.40        0.67        0.76 <
   9  11   6        0.05        0.00        1.00 <
  10  11   6        7.90        6.68        1.51 o
  11  11   6       -1.15        0.07        1.20 <
 -15  12   6        0.90        1.04        0.76 <
 -14  12   6       -1.90        0.48        5.40 <
 -13  12   6       -0.10        0.38        5.12 <
 -12  12   6        2.95        4.14        1.15 o
 -11  12   6        1.25        2.26        0.87 <
 -10  12   6        0.35        0.33        0.44 <
  -9  12   6       20.10       19.93        0.65 o
  -8  12   6        1.80        1.42        0.32 o
  -7  12   6        7.00        7.46        0.40 o
  -6  12   6       63.50       62.86        1.55 o
  -5  12   6        0.40        0.74        0.25 <
  -4  12   6        0.75        0.92        0.46 <
  -3  12   6       23.70       24.66        0.85 o
  -2  12   6       71.60       68.81        1.77 o
  -1  12   6       12.65       12.53        0.61 o
   0  12   6        5.55        6.40        0.35 o
   1  12   6       15.65       16.93        0.70 o
   2  12   6       60.25       59.93        1.66 o
   3  12   6       25.60       25.45        1.12 o
   4  12   6       67.05       67.35        2.00 o
   5  12   6       -0.10        0.05        0.32 <
   6  12   6        6.70        8.19        0.61 o
   7  12   6        0.70        0.74        0.51 <
   8  12   6        0.25        0.85        0.90 <
   9  12   6        1.80        1.66        1.33 <
  10  12   6        1.55        1.16        1.42 <
 -15  13   6        0.00        0.09        0.01 <
 -14  13   6       -3.45        2.87        5.40 <
 -13  13   6        7.90        3.97        5.61 <
 -12  13   6       11.80       15.66        1.22 o
 -11  13   6        0.90        1.80        0.97 <
 -10  13   6       14.70       14.82        0.55 o
  -9  13   6       38.35       38.77        1.05 o
  -8  13   6       44.40       49.07        1.20 o
  -7  13   6       12.40       13.16        0.65 o
  -6  13   6       -0.05        0.16        0.09 <
  -5  13   6        2.15        2.73        0.30 o
  -4  13   6        7.65        9.16        0.50 o
  -3  13   6        2.90        4.20        0.35 o
  -2  13   6        1.40        1.27        0.35 o
  -1  13   6        8.10       10.05        0.51 o
   0  13   6      115.95      107.16        2.65 o
   1  13   6       81.85       83.40        2.00 o
   2  13   6        9.95       10.10        0.61 o
   3  13   6       12.65       14.64        0.71 o
   4  13   6        1.90        2.27        0.51 o
   5  13   6       71.55       64.99        2.57 o
   6  13   6        4.15        3.77        0.55 o
   7  13   6        0.20        0.11        0.54 <
   8  13   6        0.40        0.13        0.92 <
   9  13   6        8.95        8.73        0.95 o
  10  13   6        0.30        0.07        1.58 <
 -15  14   6        2.30        3.10        0.60 o
 -14  14   6       25.80       22.70        1.40 o
 -13  14   6        5.50        0.17        7.73 <
 -12  14   6        6.35        6.60        0.81 o
 -11  14   6        0.30        0.70        0.48 <
 -10  14   6       14.30       15.16        0.80 o
  -9  14   6        0.45        1.24        0.27 <
  -8  14   6        1.55        2.24        0.25 o
  -7  14   6        1.45        2.02        0.30 o
  -6  14   6       19.35       19.01        0.65 o
  -5  14   6      107.80      106.57        2.63 o
  -4  14   6       -0.05        0.00        0.09 <
  -3  14   6      216.25      212.31        4.40 o
  -2  14   6       26.05       27.44        0.90 o
  -1  14   6       36.00       36.57        1.16 o
   0  14   6        0.35        0.53        0.35 <
   1  14   6        1.65        1.72        0.35 o
   2  14   6        7.70        7.17        0.55 o
   3  14   6        0.90        0.68        0.87 <
   4  14   6       16.10       14.73        0.86 o
   5  14   6        0.50        0.00        0.82 <
   6  14   6       34.35       31.22        1.61 o
   7  14   6        1.30        0.95        0.47 o
   8  14   6        4.10        4.73        0.90 o
   9  14   6        6.05        6.24        1.00 o
  10  14   6        0.40        0.30        1.44 <
 -14  15   6        8.10        7.22        0.80 o
 -13  15   6        0.30        0.72        3.82 <
 -12  15   6        0.85        2.11        0.61 <
 -11  15   6        9.65        9.49        0.79 o
 -10  15   6        3.80        5.28        0.45 o
  -9  15   6        0.30        0.47        0.28 <
  -8  15   6        5.70        7.53        0.45 o
  -7  15   6       14.30       13.96        0.67 o
  -6  15   6       35.75       36.29        1.15 o
  -5  15   6        0.05        0.05        0.13 <
  -4  15   6        0.40        0.38        0.51 <
  -3  15   6       48.55       47.79        1.45 o
  -2  15   6        3.45        4.23        0.40 o
  -1  15   6       -0.05        0.10        0.22 <
   0  15   6        8.20        9.41        0.55 o
   1  15   6        3.55        4.22        0.45 o
   2  15   6        7.65        9.13        0.60 o
   3  15   6        0.10        0.00        0.25 <
   4  15   6        3.00        3.02        0.55 o
   5  15   6        8.20        8.80        0.76 o
   6  15   6       11.30       10.18        1.00 o
   7  15   6       23.40       20.88        1.61 o
   8  15   6        7.20        7.00        1.20 o
   9  15   6       -0.20        0.02        0.92 <
  10  15   6       -0.20        0.32        1.34 <
 -14  16   6        1.00        0.04        1.40 <
 -13  16   6       27.50       23.50        1.50 o
 -12  16   6       -0.05        0.01        0.87 <
 -11  16   6        0.15        0.13        0.73 <
 -10  16   6        3.50        4.92        0.45 o
  -9  16   6       13.95       14.76        0.65 o
  -8  16   6       14.85       18.09        0.71 o
  -7  16   6        6.95        6.52        0.45 o
  -6  16   6        3.40        4.20        0.40 o
  -5  16   6        1.20        1.54        0.30 o
  -4  16   6        0.75        1.43        0.52 <
  -3  16   6       61.55       63.73        1.70 o
  -2  16   6       34.55       39.02        1.30 o
  -1  16   6        0.90        0.52        0.76 <
   0  16   6       13.75       14.13        0.75 o
   1  16   6        8.65       10.48        0.71 o
   2  16   6       29.60       28.89        1.26 o
   3  16   6       16.35       16.15        1.05 o
   4  16   6       13.85       14.40        1.00 o
   5  16   6       17.60       16.66        1.10 o
   6  16   6        1.50        2.12        0.57 o
   7  16   6        2.50        2.54        1.10 o
   8  16   6        2.80        2.41        0.95 o
   9  16   6        9.35        7.05        1.85 o
 -14  17   6        0.00        0.29        0.01 <
 -13  17   6        0.60        0.79        0.93 <
 -12  17   6        1.10        1.94        1.13 <
 -11  17   6        8.00        5.90        1.43 o
 -10  17   6        0.70        1.50        0.84 <
  -9  17   6        0.05        0.00        0.29 <
  -8  17   6       11.90       12.95        0.65 o
  -7  17   6        0.35        0.38        0.35 <
  -6  17   6        0.05        0.21        0.43 <
  -5  17   6       11.65       13.06        0.80 o
  -4  17   6       55.05       53.44        1.84 o
  -3  17   6        5.40        7.95        0.50 o
  -2  17   6        1.00        1.32        0.55 <
  -1  17   6        0.20        0.27        0.29 <
   0  17   6       51.05       49.58        1.97 o
   1  17   6        2.80        2.81        0.55 o
   2  17   6        7.15        8.19        0.71 o
   3  17   6        0.50        1.01        0.82 <
   4  17   6        0.45        0.45        0.73 <
   5  17   6        4.65        4.60        0.61 o
   6  17   6        8.20        8.73        0.82 o
   7  17   6        2.95        2.82        0.95 o
   8  17   6        3.15        3.68        1.05 o
   9  17   6        3.35        3.39        1.15 o
 -13  18   6       19.80       15.25        1.70 o
 -12  18   6       -0.20        0.17        1.24 <
 -11  18   6        0.10        0.06        0.57 <
 -10  18   6        3.10        3.51        0.92 o
  -9  18   6        5.75        6.79        0.55 o
  -8  18   6        8.80        9.60        0.67 o
  -7  18   6        5.10        5.05        0.51 o
  -6  18   6       52.90       52.01        1.67 o
  -5  18   6       15.80       17.16        0.81 o
  -4  18   6       64.50       62.73        2.40 o
  -3  18   6        8.35        9.73        0.75 o
  -2  18   6       52.45       54.77        1.95 o
  -1  18   6        4.00        4.16        0.71 o
   0  18   6       16.05       15.61        0.95 o
   1  18   6        4.10        4.28        0.55 o
   2  18   6        7.80        7.95        0.75 o
   3  18   6        1.50        1.61        0.55 o
   4  18   6       43.35       35.40        2.16 o
   5  18   6       29.65       26.06        1.63 o
   6  18   6        0.95        1.01        0.72 <
   7  18   6        7.00        5.59        1.05 o
   8  18   6        0.70        1.26        0.91 <
 -13  19   6        0.40        0.25        0.89 <
 -12  19   6        0.25        0.93        0.93 <
 -11  19   6        0.35        0.49        0.84 <
 -10  19   6        1.50        1.73        0.79 <
  -9  19   6        3.60        4.26        0.65 o
  -8  19   6        0.80        1.07        0.79 <
  -7  19   6        0.25        0.00        0.40 <
  -6  19   6        1.25        2.72        0.58 o
  -5  19   6        0.80        1.21        0.53 <
  -4  19   6        6.70        8.44        0.65 o
  -3  19   6        5.00        5.06        0.71 o
  -2  19   6       20.35       19.96        1.37 o
  -1  19   6       12.85       12.84        1.02 o
   0  19   6        3.05        3.19        0.65 o
   1  19   6        0.05        0.09        0.54 <
   2  19   6        3.65        3.39        0.81 o
   3  19   6       -0.15        0.14        0.46 <
   4  19   6       22.50       18.25        1.41 o
   5  19   6        0.60        0.02        0.73 <
   6  19   6        4.95        4.06        1.08 o
   7  19   6        1.30        1.28        1.71 <
   8  19   6        2.00        0.45        1.02 o
 -12  20   6        2.80        3.11        0.90 o
 -11  20   6        1.80        1.49        0.89 o
 -10  20   6        0.35        0.77        0.89 <
  -9  20   6        1.25        2.16        1.17 <
  -8  20   6       16.40       16.42        1.55 o
  -7  20   6        0.55        0.10        0.59 <
  -6  20   6       12.80       13.67        0.95 o
  -5  20   6        0.45        1.57        0.67 <
  -4  20   6        5.65        6.38        0.71 o
  -3  20   6        6.00        5.59        0.75 o
  -2  20   6        3.70        4.28        0.71 o
  -1  20   6       -0.35        0.11        0.69 <
   0  20   6        4.00        4.43        0.65 o
   1  20   6       12.30       12.03        1.16 o
   2  20   6        0.05        0.49        0.18 <
   3  20   6       11.25       10.09        1.10 o
   4  20   6        0.40        0.52        0.84 <
   5  20   6        6.85        6.77        0.76 o
   6  20   6        0.90        1.36        1.00 <
   7  20   6        0.05        0.20        1.62 <
 -12  21   6        3.60        3.21        1.20 o
 -11  21   6        0.45        0.87        0.74 <
 -10  21   6        0.60        0.81        1.29 <
  -9  21   6        0.15        0.00        0.92 <
  -8  21   6        0.15        0.07        0.65 <
  -7  21   6       -0.30        0.26        0.44 <
  -6  21   6       -0.25        0.10        0.50 <
  -5  21   6        1.10        1.36        0.51 o
  -4  21   6        1.30        1.84        0.55 o
  -3  21   6        6.65        6.80        0.75 o
  -2  21   6        0.20        0.48        0.45 <
  -1  21   6        0.75        0.98        0.94 <
   0  21   6        0.25        0.35        0.90 <
   1  21   6        2.10        2.41        0.65 o
   2  21   6        9.10        8.06        0.95 o
   3  21   6        1.75        2.07        0.61 o
   4  21   6        1.55        1.68        0.71 o
   5  21   6       -0.40        0.14        1.78 <
   6  21   6        6.10        6.64        1.10 o
   7  21   6        2.20        1.81        0.90 o
 -11  22   6       -0.30        0.01        1.38 <
 -10  22   6        0.95        1.76        1.21 <
  -9  22   6        1.10        0.60        0.99 <
  -8  22   6        0.85        0.42        0.78 <
  -7  22   6        3.60        3.29        0.82 o
  -6  22   6        0.50        0.90        1.34 <
  -5  22   6        3.45        3.54        0.61 o
  -4  22   6        0.10        0.07        0.32 <
  -3  22   6        1.05        1.44        0.91 <
  -2  22   6        3.65        4.84        0.70 o
  -1  22   6        0.40        0.26        1.10 <
   0  22   6       -0.25        0.05        0.58 <
   1  22   6        1.60        1.85        0.95 <
   2  22   6        7.80        7.19        1.06 o
   3  22   6        2.30        1.92        0.71 o
   4  22   6        5.15        3.93        0.96 o
   5  22   6        3.20        3.44        0.86 o
   6  22   6        0.25        0.31        1.24 <
 -10  23   6        0.00        0.18        1.17 <
  -9  23   6        0.10        0.00        0.38 <
  -8  23   6        0.05        0.62        0.98 <
  -7  23   6        0.95        0.25        1.07 <
  -6  23   6        4.20        4.10        0.75 o
  -5  23   6        0.25        0.46        0.50 <
  -4  23   6        0.20        0.55        0.60 <
  -3  23   6        2.15        2.85        0.65 o
  -2  23   6        4.00        4.21        0.81 o
  -1  23   6        0.25        0.01        0.71 <
   0  23   6        2.75        2.91        0.70 o
   1  23   6       -0.15        0.04        0.39 <
   2  23   6       -0.20        0.01        0.54 <
   3  23   6       11.55        9.67        1.22 o
   4  23   6        0.65        0.01        1.31 <
   5  23   6        8.55        8.04        1.15 o
 -10  24   6        0.20        0.33        1.16 <
  -9  24   6        0.55        0.04        0.81 <
  -8  24   6        0.90        1.10        1.14 <
  -7  24   6        1.30        1.53        0.87 <
  -6  24   6        5.70        5.79        1.22 o
  -5  24   6       -0.20        0.00        0.54 <
  -4  24   6        1.85        1.44        0.75 o
  -3  24   6        0.55        0.26        1.00 <
  -2  24   6        1.15        0.75        0.95 <
  -1  24   6        0.25        0.14        0.70 <
   0  24   6        3.20        4.00        1.00 o
   1  24   6        0.70        0.01        0.94 <
   2  24   6        0.35        1.03        0.71 <
   3  24   6        1.45        1.42        0.92 <
   4  24   6        5.15        5.87        0.75 o
   5  24   6        0.15        0.12        0.73 <
  -9  25   6        1.45        0.54        1.20 <
  -8  25   6        0.50        0.33        1.18 <
  -7  25   6        2.55        2.64        0.92 o
  -6  25   6       13.80       10.99        1.75 o
  -5  25   6        4.25        3.21        1.26 o
  -4  25   6        9.80        7.40        1.25 o
  -3  25   6        0.40        0.04        0.89 <
  -2  25   6        0.15        0.45        0.54 <
  -1  25   6        0.05        0.14        0.94 <
   0  25   6        0.75        0.58        0.73 <
   1  25   6        2.35        2.41        0.81 o
   2  25   6        0.00        0.27        1.52 <
   3  25   6        2.60        2.43        0.92 o
   4  25   6        0.70        0.73        0.66 <
  -7  26   6        0.60        0.55        2.10 <
  -6  26   6        0.50        0.66        0.99 <
  -5  26   6        0.85        1.50        0.98 <
  -4  26   6        3.95        3.69        1.05 o
  -3  26   6        2.45        2.35        0.75 o
  -2  26   6        0.55        0.36        0.92 <
  -1  26   6        0.60        0.61        1.28 <
   0  26   6        0.50        0.87        1.13 <
   1  26   6        0.40        0.20        1.01 <
   2  26   6        4.15        3.51        0.98 o
  -6  27   6        0.80        0.68        1.70 <
  -5  27   6        4.80        5.01        1.14 o
  -4  27   6        0.60        1.22        1.70 <
  -3  27   6        0.30        0.07        0.77 <
  -2  27   6        0.30        0.04        0.91 <
  -1  27   6        1.80        1.49        0.95 <
   0  27   6        1.70        0.78        0.75 o
   1  27   6        4.05        4.01        0.85 o
 -16   1   7        0.20        0.50        1.34 <
 -15   1   7        2.30        2.30        1.11 o
 -14   1   7        3.85        4.00        0.70 o
 -13   1   7       10.10       11.80        0.91 o
 -12   1   7        2.35        2.03        0.60 o
 -11   1   7        2.60        2.53        0.61 o
 -10   1   7       64.05       66.92        1.55 o
  -9   1   7        2.55        1.94        0.32 o
  -8   1   7       12.80       16.79        0.45 o
  -7   1   7        6.35        6.29        0.30 o
  -6   1   7       93.75       89.37        1.50 o
  -5   1   7       24.15       25.24        0.60 o
  -4   1   7       24.45       26.54        0.60 o
  -3   1   7      108.95      104.18        1.75 o
  -2   1   7        8.65        7.46        0.35 o
  -1   1   7        4.05        5.21        0.30 o
   0   1   7       25.10       29.61        0.71 o
   1   1   7       22.90       26.54        0.70 o
   2   1   7       11.25       10.84        0.50 o
   3   1   7        6.55        6.64        0.30 o
   4   1   7       17.80       18.01        0.60 o
   5   1   7        4.65        4.90        0.35 o
   6   1   7        1.20        1.29        0.35 o
   7   1   7       17.65       16.51        0.80 o
   8   1   7        2.05        2.71        0.55 o
   9   1   7       12.30       10.46        1.20 o
  10   1   7        2.90        2.36        0.80 o
  11   1   7       -0.40        0.02        0.97 <
 -17   2   7       10.90        9.35        1.90 o
 -16   2   7        1.10        0.01        1.80 <
 -15   2   7        0.30        0.69        0.55 <
 -14   2   7        2.10        3.11        0.86 o
 -13   2   7        3.00        2.59        0.73 o
 -12   2   7        3.95        6.10        0.30 o
 -11   2   7       20.95       20.40        0.70 o
 -10   2   7        8.70        8.30        0.55 o
  -9   2   7       20.00       17.78        0.65 o
  -8   2   7      118.20      108.71        1.90 o
  -7   2   7       74.55       72.33        1.41 o
  -6   2   7        3.35        3.22        0.20 o
  -5   2   7       52.65       53.97        1.16 o
  -4   2   7      127.35      115.11        1.95 o
  -3   2   7       56.45       53.36        1.05 o
  -2   2   7        0.00        0.27        0.16 <
  -1   2   7       74.35       74.37        1.50 o
   0   2   7       11.05       14.94        0.40 o
   1   2   7       55.05       52.04        1.30 o
   2   2   7        0.50        0.50        0.42 <
   3   2   7       31.45       31.78        0.91 o
   4   2   7        0.30        0.65        0.27 <
   5   2   7       10.90       12.57        0.55 o
   6   2   7       62.00       71.58        1.95 o
   7   2   7        2.50        4.01        0.40 o
   8   2   7       10.40       13.81        0.91 o
   9   2   7        0.55        0.08        1.00 <
  10   2   7        3.60        3.89        0.85 o
  11   2   7        0.50        0.15        0.99 <
 -17   3   7        6.00        5.53        1.70 o
 -16   3   7       -3.20        0.00        1.70 <
 -15   3   7        0.80        0.72        1.25 <
 -14   3   7        6.85        6.83        0.91 o
 -13   3   7        5.95        7.69        0.40 o
 -12   3   7       -0.05        0.01        0.09 <
 -11   3   7       15.45       15.72        0.65 o
 -10   3   7       14.05       14.05        0.60 o
  -9   3   7       13.60       14.94        0.61 o
  -8   3   7        4.75        3.83        0.20 o
  -7   3   7       35.25       34.49        0.81 o
  -6   3   7        2.85        3.96        0.20 o
  -5   3   7       10.75       10.57        0.35 o
  -4   3   7        0.25        0.31        0.20 <
  -3   3   7      137.20      138.30        2.10 o
  -2   3   7       22.70       19.77        0.65 o
  -1   3   7       37.00       38.76        0.95 o
   0   3   7        7.80        8.91        0.40 o
   1   3   7       18.20       17.69        0.60 o
   2   3   7       40.55       39.95        1.15 o
   3   3   7       20.70       22.39        0.75 o
   4   3   7        0.20        0.24        0.27 <
   5   3   7        2.65        3.55        0.35 o
   6   3   7        8.75       10.63        0.65 o
   7   3   7       40.80       37.32        1.45 o
   8   3   7        7.15        8.88        0.75 o
   9   3   7       -0.20        0.02        0.67 <
  10   3   7        0.25        0.85        1.56 <
  11   3   7        0.60        0.36        2.29 <
 -17   4   7       -0.20        2.68        1.34 <
 -16   4   7       10.90       11.18        2.10 o
 -15   4   7        1.10        0.97        0.60 <
 -14   4   7       10.05       10.30        0.82 o
 -13   4   7        2.25        1.59        0.35 o
 -12   4   7        2.80        3.61        0.35 o
 -11   4   7        0.30        0.16        0.24 <
 -10   4   7        0.80        0.70        0.47 <
  -9   4   7        3.75        3.78        0.30 o
  -8   4   7       28.35       26.99        0.70 o
  -7   4   7       42.45       40.27        0.95 o
  -6   4   7        4.35        4.72        0.25 o
  -5   4   7       20.35       13.29        0.55 o
  -4   4   7       60.10       54.16        1.15 o
  -3   4   7        4.45        3.22        0.30 o
  -2   4   7        4.95        6.13        0.35 o
  -1   4   7       22.00       19.55        0.75 o
   0   4   7       97.10       87.43        1.76 o
   1   4   7       11.65       12.05        0.55 o
   2   4   7        6.15        7.35        0.35 o
   3   4   7       16.50       18.93        0.70 o
   4   4   7       24.65       27.35        0.85 o
   5   4   7       10.25       11.78        0.55 o
   6   4   7        9.15       13.96        0.65 o
   7   4   7       -0.15        0.00        0.31 <
   8   4   7        1.45        1.44        0.71 o
   9   4   7        0.05        0.02        0.70 <
  10   4   7       17.80       15.43        1.55 o
  11   4   7        1.20        0.42        0.96 <
 -17   5   7       21.70       17.33        2.50 o
 -16   5   7        1.90        0.58        1.60 <
 -15   5   7       -0.10        0.24        0.19 <
 -14   5   7        0.05        0.01        0.13 <
 -13   5   7        0.25        0.23        0.40 <
 -12   5   7        3.40        4.46        0.35 o
 -11   5   7        0.10        0.06        0.13 <
 -10   5   7        0.85        1.05        0.46 <
  -9   5   7       26.15       23.35        0.86 o
  -8   5   7      220.00      206.68        4.72 o
  -7   5   7        0.05        0.14        0.04 o
  -6   5   7        0.00        0.05        0.14 <
  -5   5   7       15.90       17.98        0.50 o
  -4   5   7       62.75       67.87        1.30 o
  -3   5   7      315.15      286.71        4.65 o
  -2   5   7       -0.25        0.10        0.20 <
  -1   5   7       69.90       68.29        1.45 o
   0   5   7       -0.10        0.00        0.19 <
   1   5   7       25.80       26.80        0.85 o
   2   5   7        0.15        0.06        0.23 <
   3   5   7       32.00       35.33        1.00 o
   4   5   7       13.60       13.92        0.61 o
   5   5   7        2.70        2.80        0.35 o
   6   5   7        2.85        4.22        0.41 o
   7   5   7        8.15        8.87        0.60 o
   8   5   7       19.40       17.68        1.40 o
   9   5   7        3.10        3.34        0.81 o
  10   5   7       14.50       13.24        1.45 o
  11   5   7        0.95        2.15        1.42 <
 -16   6   7       24.40       16.93        2.60 o
 -15   6   7        2.70        3.34        3.69 <
 -14   6   7        0.15        0.15        0.45 <
 -13   6   7        7.15        5.91        0.55 o
 -12   6   7       20.85       19.61        1.20 o
 -11   6   7       16.05       12.64        0.71 o
 -10   6   7       11.10       10.94        0.51 o
  -9   6   7        2.75        2.55        0.41 o
  -8   6   7       23.05       19.01        0.65 o
  -7   6   7       16.45       16.60        0.55 o
  -6   6   7       26.35       22.65        0.81 o
  -5   6   7       27.30       24.02        0.70 o
  -4   6   7        0.20        0.48        0.18 <
  -3   6   7       -0.15        0.36        0.15 <
  -2   6   7       24.50       25.26        0.76 o
  -1   6   7        0.05        0.50        0.09 <
   0   6   7       11.50       10.20        0.55 o
   1   6   7       10.65       11.67        0.50 o
   2   6   7       24.10       25.00        0.85 o
   3   6   7       -0.15        0.03        0.23 <
   4   6   7       15.10       16.96        0.65 o
   5   6   7        0.05        0.01        0.30 <
   6   6   7       43.95       42.05        1.93 o
   7   6   7        1.05        2.40        0.76 <
   8   6   7        4.10        3.90        0.70 o
   9   6   7        2.35        2.70        0.91 o
  10   6   7       -0.10        0.02        0.68 <
  11   6   7        2.50        1.65        1.42 <
 -16   7   7        2.40        2.52        1.30 <
 -15   7   7        3.05        1.90        4.46 <
 -14   7   7        0.75        0.73        0.87 <
 -13   7   7        0.00        0.01        0.29 <
 -12   7   7        0.10        0.29        0.22 <
 -11   7   7        1.95        0.74        0.41 o
 -10   7   7        4.35        5.03        0.45 o
  -9   7   7      105.25      106.42        3.58 o
  -8   7   7        5.35        5.71        0.25 o
  -7   7   7      152.80      152.11        2.89 o
  -6   7   7        1.75        1.22        0.20 o
  -5   7   7       15.05       14.39        0.50 o
  -4   7   7        0.55        0.80        0.30 <
  -3   7   7       76.10       59.57        1.73 o
  -2   7   7       19.15       18.11        0.76 o
  -1   7   7        0.10        0.09        0.13 <
   0   7   7       55.35       55.31        1.43 o
   1   7   7       12.45       12.17        0.61 o
   2   7   7       30.25       34.29        1.06 o
   3   7   7       36.85       37.46        1.20 o
   4   7   7        0.05        0.01        0.18 <
   5   7   7        0.05        0.04        0.18 <
   6   7   7        2.50        3.48        0.55 o
   7   7   7        1.20        1.47        0.68 <
   8   7   7       31.80       27.11        1.95 o
   9   7   7        0.20        0.59        1.18 <
  10   7   7        2.05        2.30        0.85 o
  11   7   7        5.75        5.82        1.30 o
 -16   8   7        1.20        1.87        0.40 o
 -15   8   7        1.75        0.41        5.71 <
 -14   8   7       17.20       15.34        0.90 o
 -13   8   7        3.55        3.92        0.50 o
 -12   8   7        1.45        2.21        0.35 o
 -11   8   7       41.55       40.26        1.57 o
 -10   8   7       -0.25        0.10        0.37 <
  -9   8   7        0.55        0.50        0.52 <
  -8   8   7      114.40      112.86        2.56 o
  -7   8   7       31.65       33.50        1.17 o
  -6   8   7        4.85        6.16        0.30 o
  -5   8   7        7.05        9.38        0.35 o
  -4   8   7       17.55       17.58        0.82 o
  -3   8   7        8.85        9.03        0.45 o
  -2   8   7       23.25       23.32        0.75 o
  -1   8   7       28.50       30.30        0.96 o
   0   8   7        1.60        2.82        0.32 o
   1   8   7        5.60        6.59        0.45 o
   2   8   7        4.35        4.31        0.45 o
   3   8   7        5.50        7.60        0.51 o
   4   8   7        3.05        3.16        0.45 o
   5   8   7        0.50        1.21        0.46 <
   6   8   7        2.75        3.21        0.61 o
   7   8   7        2.25        2.55        0.51 o
   8   8   7        0.05        0.26        0.59 <
   9   8   7        9.00        8.78        1.25 o
  10   8   7        3.55        3.64        0.95 o
 -16   9   7        1.20        1.59        0.60 o
 -15   9   7       -0.35        2.13        5.60 <
 -14   9   7       -0.75        0.70        3.71 <
 -13   9   7        1.25        1.36        0.45 o
 -12   9   7        5.00        4.72        0.45 o
 -11   9   7        0.40        1.54        0.46 <
 -10   9   7        0.05        0.34        0.21 <
  -9   9   7       46.60       52.18        1.57 o
  -8   9   7       96.65       86.04        1.87 o
  -7   9   7        0.45        0.56        0.27 <
  -6   9   7        6.80        9.57        0.51 o
  -5   9   7       24.75       27.31        0.80 o
  -4   9   7        0.15        0.01        0.15 <
  -3   9   7       29.00       28.11        0.92 o
  -2   9   7      102.25       98.65        2.31 o
  -1   9   7        3.75        4.42        0.35 o
   0   9   7        4.45        5.50        0.41 o
   1   9   7       16.50       18.28        0.73 o
   2   9   7        5.60        6.30        0.45 o
   3   9   7        1.50        2.29        0.47 o
   4   9   7        8.90        9.33        0.61 o
   5   9   7       12.10       13.90        0.82 o
   6   9   7       10.55       11.39        0.85 o
   7   9   7        5.25        5.84        0.61 o
   8   9   7       11.15        9.75        1.20 o
   9   9   7        1.75        1.67        0.80 o
  10   9   7        0.10        0.39        0.51 <
 -16  10   7       -0.60        0.22        0.93 <
 -15  10   7        5.25        0.73        6.20 <
 -14  10   7       -4.65        0.05        6.37 <
 -13  10   7        0.30        1.71        7.39 <
 -12  10   7        1.35        1.09        0.54 o
 -11  10   7        0.50        0.17        0.37 <
 -10  10   7        0.70        0.50        0.59 <
  -9  10   7        5.65        6.99        0.51 o
  -8  10   7        3.15        3.76        0.25 o
  -7  10   7        0.30        0.18        0.22 <
  -6  10   7        2.75        3.32        0.30 o
  -5  10   7       12.55       12.55        0.55 o
  -4  10   7        2.90        3.03        0.35 o
  -3  10   7        0.20        0.05        0.20 <
  -2  10   7       17.10       19.25        0.71 o
  -1  10   7        8.40        9.02        0.51 o
   0  10   7       16.45       17.53        0.81 o
   1  10   7        0.40        0.37        0.45 <
   2  10   7       42.80       42.20        1.36 o
   3  10   7       16.10       18.63        0.76 o
   4  10   7       28.00       34.00        1.20 o
   5  10   7       -0.10        0.08        0.43 <
   6  10   7        5.00        5.68        0.79 o
   7  10   7       -0.50        0.04        0.80 <
   8  10   7        0.80        1.08        0.86 <
   9  10   7        2.15        2.21        0.85 o
  10  10   7        0.20        1.05        1.66 <
 -16  11   7        0.20        0.53        0.45 <
 -15  11   7       -0.20        0.00        0.36 <
 -14  11   7        0.85        1.99        7.48 <
 -13  11   7        2.55        0.51        4.35 <
 -12  11   7        6.05        6.04        0.76 o
 -11  11   7        3.10        2.77        0.76 o
 -10  11   7        1.60        2.07        0.35 o
  -9  11   7       24.80       27.45        1.11 o
  -8  11   7       64.70       66.28        1.73 o
  -7  11   7        5.45        5.95        0.41 o
  -6  11   7        1.00        1.41        0.30 <
  -5  11   7        3.45        3.87        0.30 o
  -4  11   7       36.90       40.77        1.00 o
  -3  11   7        1.10        1.40        0.25 o
  -2  11   7        3.05        2.45        0.35 o
  -1  11   7        4.95        4.37        0.45 o
   0  11   7        3.75        4.86        0.45 o
   1  11   7        0.80        1.30        0.61 <
   2  11   7       26.35       23.62        1.02 o
   3  11   7       71.85       76.39        2.08 o
   4  11   7        5.65        5.82        0.57 o
   5  11   7        3.30        2.99        0.60 o
   6  11   7       -0.20        0.00        0.82 <
   7  11   7        1.35        1.32        0.61 o
   8  11   7        5.55        4.45        1.00 o
   9  11   7        7.55        8.13        1.15 o
  10  11   7        3.00        2.70        1.15 o
 -15  12   7       -0.30        0.19        0.66 <
 -14  12   7        6.35        3.87        4.62 <
 -13  12   7        3.85        0.89        6.24 <
 -12  12   7        3.65        7.40        3.44 <
 -11  12   7        0.00        0.00        0.30 <
 -10  12   7        1.95        2.33        0.54 o
  -9  12   7       45.15       47.22        1.15 o
  -8  12   7       31.30       30.47        1.08 o
  -7  12   7      106.60      109.77        2.25 o
  -6  12   7        2.25        3.16        0.41 o
  -5  12   7        1.65        1.43        0.25 o
  -4  12   7        0.15        0.03        0.23 <
  -3  12   7       -0.10        0.03        0.20 <
  -2  12   7        2.80        3.50        0.35 o
  -1  12   7       10.90       11.92        0.67 o
   0  12   7        0.90        1.10        0.57 <
   1  12   7       28.55       33.23        1.10 o
   2  12   7        0.30        0.63        0.33 <
   3  12   7        8.60       11.91        0.75 o
   4  12   7        1.40        1.25        0.41 o
   5  12   7        0.15        0.19        0.46 <
   6  12   7        3.10        2.92        0.67 o
   7  12   7       -0.50        0.02        0.99 <
   8  12   7        1.10        1.03        1.04 <
   9  12   7        5.20        3.54        1.05 o
  10  12   7        0.35        0.30        1.46 <
 -15  13   7        1.90        2.21        0.60 o
 -14  13   7       -1.55        0.18        5.88 <
 -13  13   7        4.95        0.81        5.46 <
 -12  13   7        0.55        0.77        0.80 <
 -11  13   7        0.50        0.06        1.22 <
 -10  13   7        3.35        3.01        0.25 o
  -9  13   7      106.55      100.51        2.43 o
  -8  13   7       25.80       27.34        0.85 o
  -7  13   7       24.20       26.95        0.81 o
  -6  13   7        3.60        3.30        0.40 o
  -5  13   7       15.25       14.70        0.61 o
  -4  13   7        4.90        4.92        0.35 o
  -3  13   7       19.15       20.13        0.75 o
  -2  13   7       24.00       28.04        1.00 o
  -1  13   7        0.30        0.41        0.33 <
   0  13   7       12.05       12.00        0.65 o
   1  13   7        0.55        0.45        0.59 <
   2  13   7       26.55       27.10        1.10 o
   3  13   7       11.35       10.94        0.75 o
   4  13   7        1.05        0.63        0.67 <
   5  13   7        6.40        7.99        0.55 o
   6  13   7       -0.05        0.40        0.18 <
   7  13   7        0.10        0.00        0.44 <
   8  13   7       13.10       12.48        1.35 o
   9  13   7        3.45        3.85        1.05 o
 -15  14   7        2.00        2.39        0.60 o
 -14  14   7        1.10        0.98        0.60 <
 -13  14   7       -2.30        0.32        4.53 <
 -12  14   7        0.45        0.69        0.83 <
 -11  14   7        1.05        2.38        1.03 <
 -10  14   7        0.25        0.17        0.20 <
  -9  14   7        3.30        4.30        0.35 o
  -8  14   7        0.35        0.48        0.28 <
  -7  14   7       14.95       15.60        0.65 o
  -6  14   7        0.00        0.06        0.27 <
  -5  14   7       30.70       29.43        0.96 o
  -4  14   7        9.50       11.02        0.55 o
  -3  14   7        9.65       10.11        0.55 o
  -2  14   7      125.60      119.96        3.10 o
  -1  14   7        6.80        8.51        0.45 o
   0  14   7        4.65        5.13        0.45 o
   1  14   7       49.05       52.31        1.56 o
   2  14   7        3.35        3.85        0.55 o
   3  14   7        6.75        7.78        0.65 o
   4  14   7        0.85        1.55        0.77 <
   5  14   7        0.35        1.04        0.48 <
   6  14   7        5.70        6.32        0.86 o
   7  14   7        0.55        0.64        1.19 <
   8  14   7        5.05        5.46        1.00 o
   9  14   7        3.10        5.15        1.02 o
 -14  15   7        0.70        0.61        1.00 <
 -13  15   7        2.40        1.24        6.11 <
 -12  15   7        0.30        0.15        0.55 <
 -11  15   7        5.70        5.45        6.24 <
 -10  15   7        4.05        3.87        0.35 o
  -9  15   7        9.45       11.43        0.61 o
  -8  15   7        5.05        6.19        0.40 o
  -7  15   7       46.95       49.05        1.43 o
  -6  15   7       19.05       20.32        0.76 o
  -5  15   7        4.65        6.49        0.45 o
  -4  15   7      110.80      122.25        2.56 o
  -3  15   7        0.20        0.08        0.27 <
  -2  15   7       71.60       75.57        1.90 o
  -1  15   7       23.45       24.11        0.95 o
   0  15   7        0.30        0.03        0.44 <
   1  15   7       42.60       43.10        1.81 o
   2  15   7       19.00       19.83        1.12 o
   3  15   7       -0.05        0.01        0.75 <
   4  15   7        1.35        1.80        0.76 <
   5  15   7        4.45        3.37        0.76 o
   6  15   7        2.20        1.53        0.86 o
   7  15   7       35.45       27.39        2.77 o
   8  15   7        0.25        0.01        1.00 <
   9  15   7       19.50       15.83        2.06 o
 -14  16   7        7.40        7.07        0.90 o
 -13  16   7        0.80        0.03        1.61 <
 -12  16   7       -0.05        0.58        0.97 <
 -11  16   7        0.40        0.04        0.68 <
 -10  16   7        0.45        0.60        0.40 <
  -9  16   7       18.95       19.59        0.81 o
  -8  16   7        2.60        2.92        0.40 o
  -7  16   7       21.50       23.52        1.00 o
  -6  16   7        3.45        3.71        0.40 o
  -5  16   7       32.40       34.08        1.24 o
  -4  16   7        1.40        2.29        0.45 o
  -3  16   7        0.25        0.25        0.30 <
  -2  16   7        9.70       12.78        0.65 o
  -1  16   7       18.20       17.43        0.90 o
   0  16   7        6.85        8.41        0.65 o
   1  16   7       -0.35        0.00        0.63 <
   2  16   7       14.35       13.83        1.05 o
   3  16   7        0.40        0.23        0.63 <
   4  16   7        1.90        1.91        0.57 o
   5  16   7        1.00        1.09        0.94 <
   6  16   7        6.95        7.96        0.86 o
   7  16   7        2.00        1.77        1.16 <
   8  16   7        3.65        3.87        0.90 o
 -14  17   7        0.10        0.02        0.38 <
 -13  17   7        0.00        0.32        0.01 <
 -12  17   7        8.80        9.08        1.10 o
 -11  17   7        1.30        1.40        0.61 o
 -10  17   7        4.90        6.08        0.50 o
  -9  17   7        1.90        2.03        0.45 o
  -8  17   7        3.35        3.49        0.40 o
  -7  17   7        1.35        1.08        0.40 o
  -6  17   7       44.80       47.76        1.53 o
  -5  17   7        0.20        0.04        0.36 <
  -4  17   7       21.95       23.57        1.10 o
  -3  17   7        1.10        1.99        0.67 <
  -2  17   7        3.20        4.68        0.45 o
  -1  17   7       14.60       14.65        0.95 o
   0  17   7        1.20        1.74        0.82 <
   1  17   7        7.05        8.12        0.75 o
   2  17   7        0.05        0.01        0.18 <
   3  17   7        0.50        1.06        0.74 <
   4  17   7        0.55        0.02        1.37 <
   5  17   7        3.05        2.81        0.82 o
   6  17   7        7.00        6.09        1.02 o
   7  17   7        7.50        6.58        1.05 o
   8  17   7        2.40        3.24        1.10 o
 -13  18   7        2.10        2.24        0.80 o
 -12  18   7        0.40        0.68        0.96 <
 -11  18   7        4.80        5.19        0.73 o
 -10  18   7        4.50        4.49        0.67 o
  -9  18   7        0.25        0.30        0.40 <
  -8  18   7        1.60        2.18        0.40 o
  -7  18   7       -0.25        0.04        0.47 <
  -6  18   7       19.75       18.84        1.05 o
  -5  18   7       10.60       10.52        0.80 o
  -4  18   7       17.55       17.91        1.00 o
  -3  18   7        6.80        7.30        0.65 o
  -2  18   7        5.35        6.85        0.55 o
  -1  18   7        0.00        0.43        0.25 <
   0  18   7       12.00       14.52        0.90 o
   1  18   7        0.55        0.41        0.84 <
   2  18   7        1.30        1.79        0.60 o
   3  18   7        0.45        0.45        0.82 <
   4  18   7        0.25        0.37        0.54 <
   5  18   7        1.25        1.41        0.95 <
   6  18   7        1.25        1.41        1.08 <
   7  18   7        1.05        1.06        1.17 <
 -13  19   7        2.70        2.34        0.70 o
 -12  19   7        5.40        4.92        0.90 o
 -11  19   7        5.00        5.10        1.08 o
 -10  19   7       -0.30        0.01        0.57 <
  -9  19   7        2.85        3.24        0.79 o
  -8  19   7        3.65        4.86        0.65 o
  -7  19   7        0.40        0.16        0.63 <
  -6  19   7        0.90        0.98        0.47 <
  -5  19   7        3.80        4.96        0.61 o
  -4  19   7       12.20       13.23        1.00 o
  -3  19   7       14.95       16.94        1.06 o
  -2  19   7        0.10        0.04        0.32 <
  -1  19   7        3.65        3.94        0.60 o
   0  19   7        2.20        3.47        0.85 o
   1  19   7       10.95       10.73        0.95 o
   2  19   7        5.55        5.33        0.91 o
   3  19   7        0.50        0.72        0.91 <
   4  19   7        0.65        1.19        1.26 <
   5  19   7        0.65        0.44        1.09 <
   6  19   7        1.65        1.62        0.85 <
   7  19   7        2.40        2.94        1.30 <
 -12  20   7        0.50        0.14        1.13 <
 -11  20   7       11.60       10.89        1.06 o
 -10  20   7        3.80        5.11        0.79 o
  -9  20   7        0.10        0.11        0.63 <
  -8  20   7        0.90        1.02        1.42 <
  -7  20   7        1.25        1.76        0.76 <
  -6  20   7        0.25        0.52        1.23 <
  -5  20   7        0.65        0.62        0.72 <
  -4  20   7       -0.10        0.05        0.38 <
  -3  20   7        1.70        2.26        0.45 o
  -2  20   7        5.55        5.48        0.65 o
  -1  20   7        4.25        3.91        0.65 o
   0  20   7        9.05        9.54        0.85 o
   1  20   7        0.10        0.03        0.80 <
   2  20   7        0.45        1.28        0.53 <
   3  20   7        9.35        7.93        1.15 o
   4  20   7        0.80        0.50        1.13 <
   5  20   7        5.70        4.10        1.02 o
   6  20   7        0.05        0.00        1.07 <
 -12  21   7       -0.70        0.18        1.17 <
 -11  21   7        1.20        0.95        0.95 <
 -10  21   7        7.45        7.52        1.02 o
  -9  21   7        3.45        3.43        0.98 o
  -8  21   7        1.45        1.23        0.67 o
  -7  21   7        5.65        5.11        0.98 o
  -6  21   7        4.80        4.60        0.85 o
  -5  21   7       10.60       11.12        1.00 o
  -4  21   7       13.70       13.83        1.14 o
  -3  21   7       15.75       15.99        1.10 o
  -2  21   7        0.60        1.14        0.84 <
  -1  21   7        0.00        0.06        0.40 <
   0  21   7        8.20        6.31        0.90 o
   1  21   7       28.90       27.66        1.75 o
   2  21   7        3.60        3.43        1.00 o
   3  21   7        0.75        0.49        1.06 <
   4  21   7        3.65        5.05        0.86 o
   5  21   7        0.00        0.04        0.01 <
   6  21   7       -0.20        0.47        1.17 <
 -11  22   7        9.95        9.87        1.41 o
 -10  22   7        8.10        7.04        1.18 o
  -9  22   7       -0.65        0.07        0.88 <
  -8  22   7        6.05        5.64        1.26 o
  -7  22   7        0.15        0.60        0.70 <
  -6  22   7        2.25        2.65        0.80 o
  -5  22   7        5.65        5.38        0.80 o
  -4  22   7       14.85       13.18        1.30 o
  -3  22   7        0.70        0.32        1.00 <
  -2  22   7       -0.25        0.09        0.58 <
  -1  22   7        1.45        0.89        0.61 o
   0  22   7        1.65        1.86        0.61 o
   1  22   7        0.05        0.22        0.31 <
   2  22   7        0.00        0.42        0.35 <
   3  22   7        5.05        4.48        0.90 o
   4  22   7        7.05        6.19        0.96 o
   5  22   7        0.55        0.50        1.78 <
 -10  23   7        0.65        0.78        1.35 <
  -9  23   7        1.05        0.70        1.12 <
  -8  23   7        5.75        4.90        1.24 o
  -7  23   7        7.35        7.72        1.49 o
  -6  23   7       17.15       14.10        1.77 o
  -5  23   7        0.75        0.74        1.21 <
  -4  23   7        3.40        3.23        0.85 o
  -3  23   7        6.20        6.67        0.85 o
  -2  23   7        1.35        1.78        0.60 o
  -1  23   7        0.45        0.00        1.04 <
   0  23   7        0.70        0.53        0.63 <
   1  23   7        0.35        1.24        0.82 <
   2  23   7        3.30        3.41        0.81 o
   3  23   7        0.45        0.81        1.15 <
   4  23   7        0.35        0.59        0.93 <
  -9  24   7        3.35        3.33        0.95 o
  -8  24   7        2.10        2.05        0.91 o
  -7  24   7        0.90        0.78        1.56 <
  -6  24   7        1.00        0.80        1.13 <
  -5  24   7        0.20        0.41        0.63 <
  -4  24   7       -0.60        0.21        0.94 <
  -3  24   7        1.35        1.05        0.81 <
  -2  24   7        0.05        0.22        0.36 <
  -1  24   7        1.85        1.63        0.70 o
   0  24   7        1.95        1.66        0.75 o
   1  24   7       -0.60        0.10        1.21 <
   2  24   7        0.50        0.20        1.09 <
   3  24   7        8.50        7.70        1.06 o
  -8  25   7       -0.30        0.02        1.21 <
  -7  25   7        3.60        3.20        1.14 o
  -6  25   7        8.90        8.67        1.46 o
  -5  25   7        0.85        2.69        2.24 <
  -4  25   7        5.40        4.80        0.85 o
  -3  25   7        0.10        0.01        0.54 <
  -2  25   7        1.95        2.08        0.85 o
  -1  25   7        0.50        0.39        1.05 <
   0  25   7        0.05        0.71        0.27 <
   1  25   7        3.20        3.46        0.85 o
   2  25   7        0.30        0.14        0.82 <
  -7  26   7        1.80        2.31        1.26 <
  -6  26   7        1.10        2.34        1.36 <
  -5  26   7        7.75        6.32        1.39 o
  -4  26   7        0.70        0.37        0.78 <
  -3  26   7        3.45        3.85        0.95 o
  -2  26   7       -0.35        0.43        0.76 <
  -1  26   7        0.65        0.39        1.34 <
   0  26   7        2.75        3.49        0.81 o
   1  26   7        2.05        1.82        0.81 o
  -4  27   7        1.40        1.37        1.47 <
  -3  27   7        1.50        1.57        1.02 <
  -2  27   7        5.45        4.19        1.26 o
 -16   0   8       -0.30        0.07        2.08 <
 -15   0   8       11.50       11.31        1.00 o
 -14   0   8        7.00        6.27        0.70 o
 -13   0   8        1.40        1.07        0.70 o
 -12   0   8        0.40        0.20        0.63 <
 -11   0   8       93.20       93.36        3.70 o
 -10   0   8       13.50       14.34        0.60 o
  -9   0   8        8.10        7.42        0.30 o
  -8   0   8       94.40       92.21        1.70 o
  -7   0   8       25.40       27.24        0.60 o
  -6   0   8       12.10       12.34        0.40 o
  -5   0   8       32.70       33.33        0.70 o
  -4   0   8       29.10       26.17        0.70 o
  -3   0   8      343.50      308.79        4.70 o
  -2   0   8        3.20        3.96        0.30 o
  -1   0   8       -0.10        0.03        0.06 <
   0   0   8      367.10      345.73        5.20 o
   1   0   8       44.10       42.40        1.00 o
   2   0   8       68.60       67.84        1.30 o
   3   0   8        1.20        1.30        0.20 o
   4   0   8       41.40       40.08        1.10 o
   5   0   8       38.20       38.46        1.20 o
   6   0   8        1.40        1.50        0.40 o
   7   0   8        1.00        0.85        1.20 <
   8   0   8        1.10        2.62        0.80 <
   9   0   8        3.80        4.02        0.90 o
  10   0   8        0.40        0.01        1.01 <
 -17   1   8       15.70       14.24        2.40 o
 -16   1   8        3.60        3.78        1.40 o
 -15   1   8        0.35        0.03        0.80 <
 -14   1   8        3.55        4.42        0.65 o
 -13   1   8        4.10        4.48        0.75 o
 -12   1   8       14.50       15.61        1.10 o
 -11   1   8        0.15        0.02        0.08 o
 -10   1   8      212.65      208.66        5.00 o
  -9   1   8      169.90      161.40        2.91 o
  -8   1   8       28.30       27.30        0.71 o
  -7   1   8      309.00      299.79        4.56 o
  -6   1   8        1.10        1.36        0.20 o
  -5   1   8       28.25       30.93        0.75 o
  -4   1   8        7.35        7.14        0.35 o
  -3   1   8        0.10        0.13        0.13 <
  -2   1   8        6.50        7.30        0.35 o
  -1   1   8       89.25       91.99        1.60 o
   0   1   8      156.80      150.10        2.80 o
   1   1   8      511.75      491.33        8.11 o
   2   1   8       95.25       95.28        1.95 o
   3   1   8       26.15       24.35        0.81 o
   4   1   8       19.95       22.61        0.75 o
   5   1   8        7.20        8.26        0.61 o
   6   1   8        1.05        2.63        0.55 <
   7   1   8        9.45       12.75        0.95 o
   8   1   8        1.55        1.55        1.67 <
   9   1   8        0.50        0.68        0.81 <
  10   1   8        3.25        3.45        1.05 o
 -17   2   8       38.60       27.76        3.40 o
 -16   2   8        1.20        1.83        1.10 <
 -15   2   8       -0.50        0.11        0.99 <
 -14   2   8        0.10        0.17        0.38 <
 -13   2   8        0.30        0.11        0.66 <
 -12   2   8        2.80        3.80        0.61 o
 -11   2   8       10.45       11.81        0.50 o
 -10   2   8       -0.15        0.00        0.15 <
  -9   2   8       58.05       57.15        1.16 o
  -8   2   8       55.45       55.13        1.15 o
  -7   2   8      160.00      160.67        2.56 o
  -6   2   8       27.20       28.04        0.65 o
  -5   2   8        2.80        4.73        0.25 o
  -4   2   8       -0.05        0.09        0.09 <
  -3   2   8       13.40       11.44        0.45 o
  -2   2   8       32.65       32.82        0.80 o
  -1   2   8       40.35       40.38        0.90 o
   0   2   8        5.40        6.09        0.40 o
   1   2   8        7.85        9.35        0.40 o
   2   2   8      176.30      164.47        3.15 o
   3   2   8        1.05        1.23        0.51 o
   4   2   8        2.05        2.21        0.35 o
   5   2   8        0.60        0.65        0.64 <
   6   2   8        0.80        2.05        0.80 <
   7   2   8        2.85        3.45        0.60 o
   8   2   8        6.75        6.32        1.05 o
   9   2   8        3.75        3.86        1.00 o
  10   2   8        0.40        1.00        1.28 <
 -17   3   8        2.70        3.02        1.70 <
 -16   3   8        1.30        1.11        2.00 <
 -15   3   8        3.50        2.65        1.60 o
 -14   3   8        0.30        1.18        0.55 <
 -13   3   8        0.05        0.03        0.78 <
 -12   3   8        0.45        0.79        0.27 <
 -11   3   8       17.55       15.09        0.98 o
 -10   3   8       25.80       23.87        0.90 o
  -9   3   8      116.80      116.06        2.35 o
  -8   3   8      128.75      125.52        2.86 o
  -7   3   8        0.50        0.22        0.28 <
  -6   3   8        1.70        1.43        0.20 o
  -5   3   8        0.20        0.12        0.18 <
  -4   3   8        3.45        3.18        0.25 o
  -3   3   8       15.85       17.47        0.50 o
  -2   3   8       38.50       39.70        0.95 o
  -1   3   8       36.55       38.90        1.00 o
   0   3   8        9.30        9.10        0.45 o
   1   3   8      184.90      171.61        3.25 o
   2   3   8       12.05       13.43        0.65 o
   3   3   8        0.35        0.04        0.44 <
   4   3   8        9.50       11.58        0.55 o
   5   3   8       24.90       25.31        1.00 o
   6   3   8        4.95        7.67        0.65 o
   7   3   8        0.05        0.05        0.50 <
   8   3   8        4.65        5.71        1.00 o
   9   3   8        1.30        0.41        0.90 <
  10   3   8        3.15        4.18        1.00 o
 -17   4   8        9.20        7.26        1.90 o
 -16   4   8        6.30        5.02        2.10 o
 -15   4   8       -0.40        0.02        1.14 <
 -14   4   8        1.00        2.85        5.26 <
 -13   4   8        0.40        0.54        0.25 <
 -12   4   8       -0.10        0.37        0.30 <
 -11   4   8        4.10        4.71        0.35 o
 -10   4   8        1.00        1.31        0.29 <
  -9   4   8      127.35      120.91        2.71 o
  -8   4   8       24.85       25.61        0.60 o
  -7   4   8       85.35       84.19        1.55 o
  -6   4   8        0.50        0.97        0.28 <
  -5   4   8       23.25       23.38        0.60 o
  -4   4   8       30.00       31.36        0.75 o
  -3   4   8        9.05        7.94        0.40 o
  -2   4   8        0.65        0.29        0.48 <
  -1   4   8        0.20        0.26        0.25 <
   0   4   8      129.00      124.48        2.50 o
   1   4   8       20.80       22.11        0.81 o
   2   4   8      179.25      171.95        3.40 o
   3   4   8        3.00        3.90        0.40 o
   4   4   8        0.75        1.88        0.64 <
   5   4   8       -0.10        0.02        0.22 <
   6   4   8        1.35        1.06        0.71 <
   7   4   8        6.60        8.54        0.76 o
   8   4   8        0.20        0.04        0.96 <
   9   4   8        1.80        1.56        1.20 <
  10   4   8       14.40       12.62        1.35 o
 -17   5   8        5.00        5.74        1.30 o
 -16   5   8        1.00        2.85        2.00 <
 -15   5   8        1.40        0.72        0.60 o
 -14   5   8        3.00        5.17        3.21 <
 -13   5   8        4.90        5.30        0.45 o
 -12   5   8        0.30        0.32        0.33 <
 -11   5   8       57.95       53.26        1.80 o
 -10   5   8       -0.10        0.03        0.16 <
  -9   5   8        8.15        8.44        0.45 o
  -8   5   8      132.60      135.30        2.35 o
  -7   5   8       12.95       14.32        0.45 o
  -6   5   8       36.95       40.82        0.85 o
  -5   5   8       17.25       16.98        0.55 o
  -4   5   8       17.40       17.35        0.55 o
  -3   5   8        0.20        0.23        0.18 <
  -2   5   8       99.60       97.46        1.95 o
  -1   5   8        0.25        0.01        0.30 <
   0   5   8        1.95        2.02        0.35 o
   1   5   8       52.80       48.72        1.45 o
   2   5   8       76.15       85.93        1.76 o
   3   5   8       10.90       11.99        0.61 o
   4   5   8        0.35        0.07        0.41 <
   5   5   8       11.95       14.57        0.65 o
   6   5   8       26.80       28.61        1.20 o
   7   5   8        5.25        4.98        0.80 o
   8   5   8        4.10        3.49        1.05 o
   9   5   8        3.70        2.74        0.91 o
  10   5   8        1.30        0.37        1.88 <
 -16   6   8        0.40        1.41        1.90 <
 -15   6   8        1.50        2.01        0.40 o
 -14   6   8        5.50        2.04        3.97 <
 -13   6   8        1.70        2.83        0.45 o
 -12   6   8       21.75       20.18        1.33 o
 -11   6   8        3.25        4.70        0.35 o
 -10   6   8        0.15        0.31        0.40 <
  -9   6   8        4.00        4.03        0.40 o
  -8   6   8       17.55       19.35        0.65 o
  -7   6   8       38.65       37.00        1.05 o
  -6   6   8        0.65        0.55        0.32 <
  -5   6   8        0.80        0.60        0.48 <
  -4   6   8       10.95       11.01        0.50 o
  -3   6   8        0.45        1.39        0.36 <
  -2   6   8        0.90        0.41        0.32 <
  -1   6   8       24.85       25.42        0.85 o
   0   6   8        7.60        9.00        0.50 o
   1   6   8       89.15       95.31        2.05 o
   2   6   8        2.65        3.25        0.40 o
   3   6   8       23.00       24.38        0.86 o
   4   6   8        0.65        0.97        0.72 <
   5   6   8       13.45       16.06        0.80 o
   6   6   8        6.45        6.05        0.73 o
   7   6   8        0.45        0.20        0.94 <
   8   6   8        0.95        1.10        1.22 <
   9   6   8        0.95        0.97        1.14 <
  10   6   8       30.30       25.98        1.86 o
 -16   7   8       -0.70        0.03        1.34 <
 -15   7   8       -0.35        0.06        6.63 <
 -14   7   8        4.75        3.69        4.47 <
 -13   7   8        0.50        0.57        0.80 <
 -12   7   8        0.90        0.66        0.57 <
 -11   7   8        9.85       11.63        0.67 o
 -10   7   8       29.05       29.42        1.18 o
  -9   7   8       36.75       36.77        1.22 o
  -8   7   8      289.55      280.26        5.12 o
  -7   7   8       37.20       39.45        0.91 o
  -6   7   8       16.15       18.58        0.61 o
  -5   7   8       30.75       32.44        0.81 o
  -4   7   8        1.65        2.51        0.25 o
  -3   7   8        3.95        2.13        0.41 o
  -2   7   8       88.15       84.28        2.07 o
  -1   7   8       11.25       13.04        0.57 o
   0   7   8        1.75        2.26        0.35 o
   1   7   8        0.05        0.04        0.23 <
   2   7   8        5.65        5.84        0.45 o
   3   7   8       56.75       61.47        1.71 o
   4   7   8        5.25        6.40        0.67 o
   5   7   8        0.30        0.04        0.44 <
   6   7   8        0.05        0.86        0.40 <
   7   7   8       -0.15        0.43        0.70 <
   8   7   8       -0.10        0.02        0.76 <
   9   7   8       12.25       12.09        1.40 o
  10   7   8        4.60        4.35        1.05 o
 -16   8   8        0.50        0.86        0.99 <
 -15   8   8        3.65        0.95        5.24 <
 -14   8   8       10.10        6.93        4.41 o
 -13   8   8        1.70        2.83        0.76 o
 -12   8   8        0.00        0.13        0.01 <
 -11   8   8        1.75        2.30        0.45 o
 -10   8   8       14.55       14.59        0.76 o
  -9   8   8       16.30       15.31        0.65 o
  -8   8   8      171.85      170.49        3.63 o
  -7   8   8        2.05        1.73        0.25 o
  -6   8   8       15.40       17.27        0.61 o
  -5   8   8        4.65        4.99        0.35 o
  -4   8   8       10.85       10.74        0.55 o
  -3   8   8       41.10       42.41        1.16 o
  -2   8   8       14.00       16.15        0.61 o
  -1   8   8        4.15        4.37        0.41 o
   0   8   8       38.80       44.27        1.26 o
   1   8   8        0.55        0.59        0.50 <
   2   8   8        1.55        2.12        0.35 o
   3   8   8        9.65        9.71        0.76 o
   4   8   8       34.70       36.63        1.60 o
   5   8   8       26.70       28.10        1.32 o
   6   8   8        1.15        0.92        0.45 o
   7   8   8        3.20        3.12        0.71 o
   8   8   8        0.25        0.32        0.72 <
   9   8   8        1.40        1.63        1.38 <
  10   8   8        1.05        0.92        1.17 <
 -16   9   8        0.50        0.28        0.71 <
 -15   9   8        0.00        0.13        2.60 <
 -14   9   8        8.25        7.44        4.17 o
 -13   9   8        0.25        1.76        8.33 <
 -12   9   8        0.10        0.02        0.32 <
 -11   9   8        0.80        1.25        0.63 <
 -10   9   8        5.70        5.41        0.51 o
  -9   9   8       21.65       21.70        0.71 o
  -8   9   8       16.75       17.73        0.70 o
  -7   9   8       52.40       50.78        1.32 o
  -6   9   8       10.05       11.86        0.45 o
  -5   9   8       -0.05        0.05        0.09 <
  -4   9   8       23.85       25.07        0.85 o
  -3   9   8        3.10        2.87        0.35 o
  -2   9   8       12.05       14.17        0.55 o
  -1   9   8       65.15       66.51        1.67 o
   0   9   8        0.20        0.22        0.32 <
   1   9   8        1.25        1.54        0.45 o
   2   9   8       81.25       80.32        2.20 o
   3   9   8       97.65      104.37        2.60 o
   4   9   8        6.95        6.31        0.70 o
   5   9   8        5.30        5.56        0.70 o
   6   9   8        3.45        3.39        0.65 o
   7   9   8        2.15        2.34        0.73 o
   8   9   8        0.30        0.01        0.77 <
   9   9   8       10.75        9.61        1.92 o
 -16  10   8        0.30        0.03        0.44 <
 -15  10   8        1.30        1.25        0.50 o
 -14  10   8        2.90        1.59        5.95 <
 -13  10   8        0.40        1.55        9.40 <
 -12  10   8        1.15        0.43        1.14 <
 -11  10   8        0.05        0.44        0.31 <
 -10  10   8       68.65       68.21        2.39 o
  -9  10   8        6.30        6.82        0.30 o
  -8  10   8      201.70      196.91        4.16 o
  -7  10   8       69.10       67.22        1.57 o
  -6  10   8        2.30        2.33        0.25 o
  -5  10   8        6.30        6.54        0.45 o
  -4  10   8        0.95        1.26        0.49 <
  -3  10   8        1.20        1.44        0.35 o
  -2  10   8        0.15        0.02        0.23 <
  -1  10   8        1.50        1.92        0.35 o
   0  10   8        0.10        0.01        0.20 <
   1  10   8       55.10       55.91        1.66 o
   2  10   8        1.20        1.00        0.41 o
   3  10   8       31.35       29.30        1.40 o
   4  10   8        7.45        7.28        0.75 o
   5  10   8        2.60        2.09        0.65 o
   6  10   8        2.10        1.83        0.71 o
   7  10   8       -0.20        0.37        0.94 <
   8  10   8       10.25        8.79        1.15 o
   9  10   8       -0.10        0.12        1.44 <
 -16  11   8        1.50        1.51        0.40 o
 -15  11   8        0.50        0.66        0.57 <
 -14  11   8        2.25        5.50        8.07 <
 -13  11   8        8.35        7.79        6.67 <
 -12  11   8        0.15        0.11        0.39 <
 -11  11   8        2.30        2.06        0.67 o
 -10  11   8        2.85        4.90        0.40 o
  -9  11   8        1.05        1.33        0.32 o
  -8  11   8       18.60       19.70        0.71 o
  -7  11   8        3.80        3.93        0.30 o
  -6  11   8        1.35        1.43        0.35 o
  -5  11   8       -0.10        0.00        0.19 <
  -4  11   8        1.75        2.17        0.30 o
  -3  11   8        7.75        8.10        0.57 o
  -2  11   8       15.30       16.20        0.61 o
  -1  11   8        1.95        2.09        0.47 o
   0  11   8       23.05       25.04        0.81 o
   1  11   8        2.65        2.80        0.38 o
   2  11   8       19.80       17.55        1.02 o
   3  11   8        1.50        1.58        0.55 o
   4  11   8       21.10       19.47        1.25 o
   5  11   8        1.10        1.59        0.88 <
   6  11   8       -0.10        0.27        1.02 <
   7  11   8        1.55        0.91        1.25 <
   8  11   8        0.85        0.30        0.96 <
   9  11   8        8.95        7.39        1.15 o
 -15  12   8        0.30        0.71        0.66 <
 -14  12   8       -0.95        1.96        7.16 <
 -13  12   8        1.10        1.43        2.80 <
 -12  12   8       -0.15        0.09        0.68 <
 -11  12   8        1.00        1.02        1.23 <
 -10  12   8       27.50       31.62        1.27 o
  -9  12   8        4.40        4.26        0.41 o
  -8  12   8      100.50      103.59        2.21 o
  -7  12   8       30.20       27.48        0.95 o
  -6  12   8        0.10        0.02        0.18 <
  -5  12   8        2.00        2.54        0.25 o
  -4  12   8        4.15        6.30        0.40 o
  -3  12   8       27.85       28.66        1.00 o
  -2  12   8        0.85        1.36        0.49 <
  -1  12   8        4.50        5.81        0.41 o
   0  12   8       37.85       43.37        1.36 o
   1  12   8       28.25       30.28        1.05 o
   2  12   8       14.40       17.34        1.00 o
   3  12   8        2.75        3.60        0.55 o
   4  12   8        4.50        5.90        0.65 o
   5  12   8        2.35        2.25        0.73 o
   6  12   8       -0.25        0.03        0.51 <
   7  12   8        0.85        0.34        0.86 <
   8  12   8        0.00        0.03        1.63 <
   9  12   8        3.00        2.56        1.10 o
 -15  13   8        0.10        0.09        0.44 <
 -14  13   8       -2.80        0.04        4.82 <
 -13  13   8       -1.15        1.65        8.10 <
 -12  13   8        0.60        0.03        1.02 <
 -11  13   8        2.95        2.82        0.67 o
 -10  13   8       80.70       79.75        1.87 o
  -9  13   8        0.75        0.69        0.35 <
  -8  13   8       73.75       77.41        2.28 o
  -7  13   8        1.30        1.75        0.30 o
  -6  13   8       66.85       66.97        1.71 o
  -5  13   8        8.45        9.62        0.55 o
  -4  13   8        7.60        8.62        0.50 o
  -3  13   8       22.65       22.45        0.86 o
  -2  13   8        2.75        3.62        0.41 o
  -1  13   8       14.10       16.18        0.71 o
   0  13   8        2.50        3.51        0.40 o
   1  13   8      103.40       99.04        3.43 o
   2  13   8        1.60        1.56        0.41 o
   3  13   8        8.65        7.35        0.85 o
   4  13   8        0.95        0.74        0.67 <
   5  13   8        8.55        8.82        0.96 o
   6  13   8        0.85        0.33        0.82 <
   7  13   8        0.20        0.18        0.81 <
   8  13   8        1.75        2.35        1.40 <
 -15  14   8        1.30        1.02        0.80 <
 -14  14   8        0.10        0.33        0.32 <
 -13  14   8        6.35        5.89        5.82 <
 -12  14   8        0.15        0.49        0.39 <
 -11  14   8       -0.15        0.19        0.82 <
 -10  14   8        3.85        3.92        0.30 o
  -9  14   8        3.10        3.23        0.35 o
  -8  14   8        2.65        2.61        0.35 o
  -7  14   8        0.40        0.51        0.29 <
  -6  14   8        3.70        4.55        0.41 o
  -5  14   8        2.60        2.65        0.41 o
  -4  14   8        0.35        0.17        0.35 <
  -3  14   8       12.45       15.36        0.61 o
  -2  14   8       12.30       15.20        0.81 o
  -1  14   8        3.95        3.72        0.50 o
   0  14   8       51.40       49.32        1.97 o
   1  14   8        1.15        1.11        0.50 o
   2  14   8       16.20       15.89        1.04 o
   3  14   8        8.20        8.66        0.79 o
   4  14   8        3.25        2.25        0.73 o
   5  14   8        0.05        0.20        0.18 <
   6  14   8        7.35        6.23        1.08 o
   7  14   8       11.05       10.23        1.16 o
   8  14   8       -0.60        0.02        1.47 <
 -14  15   8       -0.50        0.34        1.27 <
 -13  15   8       19.50       16.90        1.60 o
 -12  15   8        0.45        1.23        0.80 <
 -11  15   8        5.65        7.08        0.92 o
 -10  15   8        5.45        6.57        0.70 o
  -9  15   8       12.70       15.60        0.67 o
  -8  15   8       65.85       65.51        1.90 o
  -7  15   8        6.80        7.32        0.51 o
  -6  15   8        2.50        2.62        0.35 o
  -5  15   8       26.20       32.52        1.79 o
  -4  15   8        1.25        2.27        0.41 o
  -3  15   8        0.95        0.69        0.52 <
  -2  15   8       25.25       27.34        1.36 o
  -1  15   8        0.50        0.74        0.57 <
   0  15   8        0.50        0.38        0.63 <
   1  15   8       50.00       50.83        2.26 o
   2  15   8        6.60        7.01        0.92 o
   3  15   8        2.90        2.95        0.57 o
   4  15   8        0.65        0.90        0.91 <
   5  15   8       -0.25        0.06        0.75 <
   6  15   8        0.70        0.91        1.34 <
   7  15   8        6.60        5.43        1.15 o
   8  15   8       -1.15        0.02        1.20 <
 -14  16   8        2.80        4.19        1.00 o
 -13  16   8       -1.40        0.14        0.70 <
 -12  16   8       18.55       18.01        1.66 o
 -11  16   8        0.75        0.93        0.76 <
 -10  16   8        1.15        1.97        0.40 o
  -9  16   8       13.50       16.01        1.21 o
  -8  16   8        0.50        0.78        0.50 <
  -7  16   8        0.55        1.23        0.44 <
  -6  16   8       41.35       41.08        1.57 o
  -5  16   8        3.45        3.46        0.45 o
  -4  16   8       16.75       15.44        1.04 o
  -3  16   8       24.85       26.43        1.27 o
  -2  16   8       24.90       26.70        1.22 o
  -1  16   8        7.30        7.24        0.70 o
   0  16   8        0.00        0.04        0.32 <
   1  16   8        2.75        3.15        0.60 o
   2  16   8       22.30       19.42        1.51 o
   3  16   8        0.15        0.00        0.23 <
   4  16   8        0.55        0.72        0.93 <
   5  16   8        0.85        1.18        1.45 <
   6  16   8       -0.10        0.00        0.44 <
   7  16   8       12.15       11.04        1.70 o
 -14  17   8        0.40        0.51        1.01 <
 -13  17   8       18.80       15.82        1.50 o
 -12  17   8        3.60        2.60        0.80 o
 -11  17   8        2.45        2.73        0.81 o
 -10  17   8        0.65        0.89        0.86 <
  -9  17   8       10.50        9.73        0.85 o
  -8  17   8        2.00        2.59        0.45 o
  -7  17   8        0.10        0.14        0.22 <
  -6  17   8       11.40       12.29        0.71 o
  -5  17   8       58.65       58.47        2.47 o
  -4  17   8        2.70        3.23        0.50 o
  -3  17   8       11.75       13.22        0.86 o
  -2  17   8      101.55       93.13        3.56 o
  -1  17   8       -0.30        0.04        1.05 <
   0  17   8       10.70       11.39        0.80 o
   1  17   8        0.00        0.74        0.89 <
   2  17   8        1.25        1.19        0.95 <
   3  17   8        1.35        1.14        0.91 <
   4  17   8        0.20        0.05        0.48 <
   5  17   8        2.20        2.51        0.70 o
   6  17   8        4.65        5.62        1.20 o
   7  17   8        0.35        0.29        1.31 <
 -13  18   8        0.80        0.01        1.43 <
 -12  18   8       23.50       18.98        1.40 o
 -11  18   8       13.80       12.17        1.00 o
 -10  18   8        0.25        0.01        1.57 <
  -9  18   8        0.50        1.30        0.77 <
  -8  18   8       -0.10        0.06        1.18 <
  -7  18   8       11.40       10.05        1.02 o
  -6  18   8        0.85        1.42        0.49 <
  -5  18   8       10.80       11.65        0.75 o
  -4  18   8       12.80       13.01        0.85 o
  -3  18   8       38.70       35.88        1.65 o
  -2  18   8        1.20        1.25        0.55 o
  -1  18   8        0.20        0.44        0.55 <
   0  18   8       19.00       17.92        1.25 o
   1  18   8       15.50       13.88        1.65 o
   2  18   8        2.70        2.34        0.71 o
   3  18   8        0.35        0.33        0.77 <
   4  18   8        3.35        3.81        0.89 o
   5  18   8        0.20        0.02        0.63 <
   6  18   8        3.80        3.61        1.05 o
 -13  19   8       11.30        8.96        1.00 o
 -12  19   8        0.10        0.20        0.51 <
 -11  19   8        0.20        0.19        0.54 <
 -10  19   8        0.05        0.23        0.31 <
  -9  19   8        0.25        0.02        0.75 <
  -8  19   8        4.05        7.25        8.50 <
  -7  19   8        1.90        2.12        0.55 o
  -6  19   8        0.90        1.08        0.61 <
  -5  19   8        6.95        8.33        0.70 o
  -4  19   8        1.75        2.17        0.55 o
  -3  19   8        0.40        0.06        0.63 <
  -2  19   8        7.70        7.58        0.85 o
  -1  19   8        6.65        7.16        0.75 o
   0  19   8        0.50        0.13        0.63 <
   1  19   8       13.10       13.45        1.12 o
   2  19   8        8.35        7.47        0.95 o
   3  19   8        0.30        0.03        0.84 <
   4  19   8        2.50        2.69        0.76 o
   5  19   8       -0.80        0.01        1.72 <
   6  19   8        2.30        2.06        0.95 o
 -12  20   8        0.60        0.86        1.39 <
 -11  20   8        4.15        4.93        0.96 o
 -10  20   8        0.00        0.04        0.68 <
  -9  20   8        0.50        0.28        1.03 <
  -8  20   8        1.05        1.29        1.18 <
  -7  20   8        0.40        0.32        0.83 <
  -6  20   8        0.25        0.07        0.58 <
  -5  20   8       37.60       33.42        2.05 o
  -4  20   8        2.20        2.95        0.55 o
  -3  20   8       18.40       16.37        1.20 o
  -2  20   8        2.25        2.69        0.60 o
  -1  20   8        3.60        3.36        0.75 o
   0  20   8       29.60       24.14        1.82 o
   1  20   8        2.00        2.06        0.75 o
   2  20   8        9.45        8.90        1.06 o
   3  20   8        0.00        0.03        0.41 <
   4  20   8        1.00        0.04        0.99 <
   5  20   8        2.95        3.56        1.10 o
 -11  21   8       -0.40        0.10        0.99 <
 -10  21   8        2.15        2.30        0.65 o
  -9  21   8        0.50        0.28        1.17 <
  -8  21   8        0.85        1.47        1.05 <
  -7  21   8       -0.30        0.22        0.88 <
  -6  21   8        1.40        1.04        0.65 o
  -5  21   8        0.20        0.33        0.45 <
  -4  21   8        1.95        2.26        0.75 o
  -3  21   8        0.10        0.60        0.32 <
  -2  21   8        1.30        1.11        1.08 <
  -1  21   8        1.80        1.45        0.71 o
   0  21   8        4.70        3.71        1.04 o
   1  21   8       13.25       11.93        1.16 o
   2  21   8        0.65        0.16        1.13 <
   3  21   8        0.75        0.31        1.53 <
   4  21   8        0.55        0.76        1.06 <
   5  21   8        0.85        0.65        1.75 <
 -11  22   8        3.80        2.54        0.90 o
 -10  22   8        1.40        1.96        0.65 o
  -9  22   8        0.00        0.13        0.56 <
  -8  22   8        0.35        0.12        0.91 <
  -7  22   8        1.30        2.21        1.02 <
  -6  22   8       10.10        9.65        1.05 o
  -5  22   8       -0.15        0.12        0.86 <
  -4  22   8        0.45        0.50        0.80 <
  -3  22   8        0.00        0.00        0.01 <
  -2  22   8        1.10        0.92        0.86 <
  -1  22   8        1.45        1.81        0.71 o
   0  22   8       -0.25        0.12        0.60 <
   1  22   8        0.30        0.59        1.08 <
   2  22   8        2.70        2.97        0.76 o
   3  22   8        8.80        7.52        1.10 o
   4  22   8        0.05        0.08        0.71 <
 -10  23   8        6.70        6.38        0.98 o
  -9  23   8        4.60        4.63        1.04 o
  -8  23   8        5.60        5.77        1.12 o
  -7  23   8        1.15        0.83        1.15 <
  -6  23   8        0.50        0.21        1.05 <
  -5  23   8       -0.05        0.01        0.54 <
  -4  23   8        3.45        2.63        0.95 o
  -3  23   8        3.80        3.72        0.75 o
  -2  23   8        0.55        0.53        0.97 <
  -1  23   8        1.25        1.29        1.18 <
   0  23   8       15.35       12.09        1.35 o
   1  23   8        1.75        1.08        1.05 <
   2  23   8        0.20        0.00        0.68 <
   3  23   8        0.55        0.55        1.30 <
  -9  24   8       -0.15        0.03        1.06 <
  -8  24   8        4.00        3.66        0.86 o
  -7  24   8       10.95        9.15        1.20 o
  -6  24   8       24.10       17.85        1.80 o
  -5  24   8        7.80        6.10        1.00 o
  -4  24   8        0.45        0.82        1.20 <
  -3  24   8       -0.15        0.22        0.62 <
  -2  24   8        1.35        1.47        0.75 <
  -1  24   8        0.10        0.07        0.76 <
   0  24   8        0.30        1.10        0.81 <
   1  24   8        1.40        1.39        0.81 <
   2  24   8        4.15        4.15        1.02 o
  -7  25   8        0.05        0.15        0.36 <
  -6  25   8       -0.05        0.00        0.93 <
  -5  25   8        0.25        0.32        0.95 <
  -4  25   8        1.35        1.48        1.68 <
  -3  25   8        3.85        3.70        0.85 o
  -2  25   8        3.75        2.85        0.85 o
  -1  25   8        0.30        0.99        1.10 <
   0  25   8       -0.10        0.29        1.15 <
   1  25   8       -0.05        0.09        0.49 <
  -5  26   8        0.85        0.22        1.40 <
  -4  26   8        7.65        8.17        1.16 o
  -3  26   8       -0.50        0.36        0.89 <
  -2  26   8        7.50        7.42        0.95 o
  -1  26   8        2.65        3.38        0.80 o
 -17   1   9        4.00        4.37        1.60 o
 -16   1   9       -0.25        0.02        1.53 <
 -15   1   9        1.60        1.41        0.65 o
 -14   1   9        0.75        1.20        0.66 <
 -13   1   9        3.45        3.16        0.75 o
 -12   1   9        0.30        0.02        0.74 <
 -11   1   9       71.30       69.62        1.80 o
 -10   1   9       40.30       39.92        1.06 o
  -9   1   9       44.40       45.62        0.95 o
  -8   1   9      124.95      123.87        2.25 o
  -7   1   9        0.90        1.87        0.32 <
  -6   1   9        3.70        4.15        0.30 o
  -5   1   9       26.20       26.14        0.70 o
  -4   1   9       31.45       33.88        0.75 o
  -3   1   9       27.75       29.16        0.81 o
  -2   1   9        3.85        3.58        0.30 o
  -1   1   9      135.35      134.62        2.30 o
   0   1   9       49.45       49.92        1.20 o
   1   1   9      214.85      197.62        3.90 o
   2   1   9       18.95       20.44        0.71 o
   3   1   9       23.80       25.24        0.81 o
   4   1   9       18.10       20.02        0.85 o
   5   1   9        1.50        1.81        0.41 o
   6   1   9        1.95        1.77        0.70 o
   7   1   9        0.55        1.47        1.13 <
   8   1   9       -0.40        0.04        1.04 <
   9   1   9        1.35        1.70        1.10 <
 -17   2   9        2.00        2.08        1.40 <
 -16   2   9        5.20        5.33        1.70 o
 -15   2   9        5.00        4.71        0.85 o
 -14   2   9        0.15        0.67        0.62 <
 -13   2   9       28.55       27.83        1.75 o
 -12   2   9       13.05       14.21        0.50 o
 -11   2   9       93.50       81.74        3.01 o
 -10   2   9       26.35       25.31        0.60 o
  -9   2   9       49.60       45.48        1.16 o
  -8   2   9       34.75       34.17        0.80 o
  -7   2   9      105.85      103.23        1.85 o
  -6   2   9       -0.05        0.05        0.09 <
  -5   2   9        3.45        4.04        0.30 o
  -4   2   9        0.20        0.00        0.18 <
  -3   2   9        4.20        4.51        0.30 o
  -2   2   9       70.35       71.73        1.45 o
  -1   2   9       55.65       55.71        1.30 o
   0   2   9      228.55      213.54        3.95 o
   1   2   9       99.75       96.78        2.15 o
   2   2   9       17.70       18.57        0.70 o
   3   2   9        5.70        6.21        0.51 o
   4   2   9       -0.15        0.01        0.26 <
   5   2   9        2.85        3.33        0.63 o
   6   2   9        6.65        8.06        0.70 o
   7   2   9        2.25        2.49        0.91 o
   8   2   9        4.30        4.59        1.05 o
   9   2   9       -0.60        0.01        1.24 <
 -17   3   9        2.20        4.02        1.30 <
 -16   3   9       -0.80        0.35        2.86 <
 -15   3   9        4.95        5.03        0.96 o
 -14   3   9       -0.05        0.07        0.27 <
 -13   3   9        0.40        0.48        0.68 <
 -12   3   9       28.00       25.83        1.10 o
 -11   3   9       25.30       25.88        1.02 o
 -10   3   9       97.80       96.78        2.65 o
  -9   3   9       68.95       73.05        1.40 o
  -8   3   9       39.05       40.37        0.90 o
  -7   3   9        0.05        0.08        0.21 <
  -6   3   9       11.25       11.76        0.40 o
  -5   3   9        0.40        0.15        0.25 <
  -4   3   9        2.05        2.89        0.30 o
  -3   3   9       29.25       29.99        0.80 o
  -2   3   9       23.85       25.66        0.80 o
  -1   3   9       -0.10        0.03        0.19 <
   0   3   9       36.65       39.28        1.05 o
   1   3   9      177.70      167.63        3.20 o
   2   3   9      177.15      171.90        3.55 o
   3   3   9       13.85       15.00        0.60 o
   4   3   9        2.70        2.69        0.45 o
   5   3   9        1.80        2.72        0.57 o
   6   3   9        2.90        4.77        0.70 o
   7   3   9       11.30        9.76        1.25 o
   8   3   9        2.65        2.32        1.16 o
   9   3   9        1.25        1.24        1.38 <
 -17   4   9        1.00        0.78        4.40 <
 -16   4   9       -1.00        0.32        2.80 <
 -15   4   9       -0.10        0.59        0.51 <
 -14   4   9        9.40        7.55        1.05 o
 -13   4   9        3.30        3.61        0.40 o
 -12   4   9        3.00        2.94        0.54 o
 -11   4   9       43.55       40.39        1.69 o
 -10   4   9        3.00        4.41        0.30 o
  -9   4   9       51.30       50.06        1.32 o
  -8   4   9      100.75       91.40        2.24 o
  -7   4   9        0.20        0.59        0.18 <
  -6   4   9        2.10        2.42        0.25 o
  -5   4   9       88.90       84.56        1.60 o
  -4   4   9        5.65        6.28        0.35 o
  -3   4   9       12.90       13.19        0.50 o
  -2   4   9        1.40        1.73        0.30 o
  -1   4   9       -0.20        0.01        0.27 <
   0   4   9        8.85        9.59        0.50 o
   1   4   9       88.55       86.50        2.06 o
   2   4   9        7.15        8.12        0.50 o
   3   4   9        0.10        0.51        0.25 <
   4   4   9        1.05        1.20        0.60 <
   5   4   9       -0.25        0.01        0.43 <
   6   4   9        2.15        4.25        0.75 o
   7   4   9        1.15        0.14        1.30 <
   8   4   9       10.65        9.56        1.20 o
   9   4   9        4.80        4.82        1.16 o
 -16   5   9       -0.40        0.01        1.14 <
 -15   5   9        0.70        0.90        1.34 <
 -14   5   9        0.95        0.95        1.15 <
 -13   5   9        0.05        0.03        0.18 <
 -12   5   9        1.05        1.45        0.32 o
 -11   5   9        0.20        0.01        0.27 <
 -10   5   9        0.00        0.02        0.01 <
  -9   5   9        0.80        0.84        0.40 <
  -8   5   9       20.55       22.02        0.76 o
  -7   5   9        3.55        4.26        0.25 o
  -6   5   9       39.55       39.49        1.00 o
  -5   5   9        1.20        1.10        0.28 o
  -4   5   9        5.90        5.09        0.35 o
  -3   5   9       54.65       58.26        1.40 o
  -2   5   9        5.70        5.86        0.40 o
  -1   5   9        0.75        1.56        0.52 <
   0   5   9       10.95       12.65        0.60 o
   1   5   9        6.45        8.64        0.55 o
   2   5   9       11.15       12.29        0.60 o
   3   5   9        9.20       10.41        0.65 o
   4   5   9        5.20        6.76        0.71 o
   5   5   9        4.30        5.22        0.55 o
   6   5   9       -0.10        0.32        0.47 <
   7   5   9        4.25        5.19        0.90 o
   8   5   9        1.55        0.89        0.95 <
   9   5   9       -0.50        0.64        1.22 <
 -16   6   9       -0.20        0.32        0.80 <
 -15   6   9        1.00        1.41        0.60 <
 -14   6   9       -0.85        0.34        3.41 <
 -13   6   9        4.05        4.43        0.73 o
 -12   6   9        1.40        1.85        0.30 o
 -11   6   9        2.80        3.53        0.40 o
 -10   6   9       18.00       18.55        0.81 o
  -9   6   9       15.05       13.17        0.45 o
  -8   6   9       55.60       53.50        1.36 o
  -7   6   9        8.45        8.70        0.41 o
  -6   6   9       19.55       21.86        0.65 o
  -5   6   9        0.25        0.00        0.30 <
  -4   6   9        8.45        9.61        0.57 o
  -3   6   9       -0.05        0.29        0.21 <
  -2   6   9        0.20        0.74        0.27 <
  -1   6   9        4.65        5.08        0.40 o
   0   6   9       35.50       35.31        1.15 o
   1   6   9        0.75        0.44        0.64 <
   2   6   9        5.70        7.63        0.45 o
   3   6   9       25.15       24.98        1.10 o
   4   6   9        0.20        0.21        0.41 <
   5   6   9        2.25        3.17        0.57 o
   6   6   9       11.95       10.57        1.16 o
   7   6   9        2.10        1.41        1.77 <
   8   6   9        2.35        1.98        0.85 o
   9   6   9        1.75        1.11        0.90 <
 -16   7   9        1.80        1.95        1.00 <
 -15   7   9        0.20        0.38        0.36 <
 -14   7   9        1.25        0.30        4.33 <
 -13   7   9        8.75        8.72        0.75 o
 -12   7   9        6.70        7.40        0.51 o
 -11   7   9        0.25        0.44        0.30 <
 -10   7   9        0.85        0.99        0.66 <
  -9   7   9      115.35      112.53        2.36 o
  -8   7   9       17.35       17.32        0.60 o
  -7   7   9       41.65       39.34        1.12 o
  -6   7   9        7.35        8.11        0.45 o
  -5   7   9        0.15        0.07        0.15 <
  -4   7   9       69.90       64.11        1.60 o
  -3   7   9        5.40        6.45        0.41 o
  -2   7   9       36.50       34.50        1.26 o
  -1   7   9        4.55        5.45        0.40 o
   0   7   9       15.80       18.98        0.70 o
   1   7   9        5.25        6.25        0.55 o
   2   7   9       53.60       62.98        1.50 o
   3   7   9        1.15        0.85        0.91 <
   4   7   9        8.20        8.86        0.81 o
   5   7   9        3.25        3.22        0.71 o
   6   7   9        1.80        1.86        0.90 o
   7   7   9        2.75        2.90        0.85 o
   8   7   9       -0.25        0.06        1.58 <
   9   7   9        1.25        0.93        1.48 <
 -16   8   9        1.20        1.33        0.80 <
 -15   8   9        2.70        3.82        3.91 <
 -14   8   9        4.10        1.87        5.03 <
 -13   8   9        0.55        0.20        0.89 <
 -12   8   9        0.25        0.27        0.34 <
 -11   8   9       26.95       30.21        1.16 o
 -10   8   9        2.30        2.02        0.35 o
  -9   8   9      236.35      223.72        4.70 o
  -8   8   9        0.75        1.12        0.44 <
  -7   8   9       19.15       21.97        0.65 o
  -6   8   9       20.55       21.35        0.89 o
  -5   8   9        1.00        1.23        0.51 <
  -4   8   9       20.15       18.44        0.81 o
  -3   8   9        2.65        3.71        0.35 o
  -2   8   9        0.05        0.21        0.22 <
  -1   8   9       17.05       16.38        0.81 o
   0   8   9       34.80       32.66        1.43 o
   1   8   9        7.90        8.92        0.55 o
   2   8   9       40.65       40.91        1.71 o
   3   8   9        0.55        0.75        0.85 <
   4   8   9       -0.05        0.21        0.36 <
   5   8   9        3.80        4.82        0.98 o
   6   8   9        0.30        0.28        1.06 <
   7   8   9        0.15        0.95        0.70 <
   8   8   9       -0.05        0.18        1.78 <
   9   8   9        7.35        6.58        1.53 o
 -16   9   9       -0.40        0.10        1.39 <
 -15   9   9       -0.30        0.17        0.55 <
 -14   9   9       16.30       16.37        1.10 o
 -13   9   9        3.55        2.45        3.34 <
 -12   9   9       30.90       31.91        1.83 o
 -11   9   9        1.05        2.10        0.58 <
 -10   9   9        4.20        5.36        0.57 o
  -9   9   9       66.35       70.94        1.88 o
  -8   9   9        0.30        0.50        0.33 <
  -7   9   9       24.30       23.93        0.81 o
  -6   9   9        0.10        0.09        0.25 <
  -5   9   9        7.15        8.55        0.45 o
  -4   9   9        3.40        3.38        0.35 o
  -3   9   9       12.60       16.77        0.67 o
  -2   9   9        4.95        5.53        0.45 o
  -1   9   9        1.00        2.37        0.58 <
   0   9   9       45.30       50.01        1.50 o
   1   9   9        1.05        1.67        0.92 <
   2   9   9       72.85       73.42        2.53 o
   3   9   9       12.25       13.50        1.05 o
   4   9   9        1.40        1.09        0.91 <
   5   9   9        3.50        2.94        0.79 o
   6   9   9        0.30        0.30        0.79 <
   7   9   9        0.55        1.31        1.27 <
   8   9   9       -0.35        0.42        0.95 <
 -16  10   9        0.10        0.26        0.57 <
 -15  10   9        0.30        0.19        0.66 <
 -14  10   9        0.00        0.10        0.01 <
 -13  10   9        0.15        4.93        6.10 <
 -12  10   9        0.45        1.31        0.68 <
 -11  10   9        0.65        0.52        0.82 <
 -10  10   9       11.55       12.44        0.76 o
  -9  10   9        6.60        7.14        0.45 o
  -8  10   9       24.70       26.18        0.76 o
  -7  10   9       20.90       21.27        0.76 o
  -6  10   9        1.10        0.81        0.40 o
  -5  10   9        0.55        1.36        0.38 <
  -4  10   9        1.45        1.58        0.35 o
  -3  10   9        5.90        6.59        0.41 o
  -2  10   9        7.35       10.94        0.51 o
  -1  10   9        0.40        0.62        0.40 <
   0  10   9        0.55        0.21        0.59 <
   1  10   9       16.55       14.88        0.85 o
   2  10   9        9.15       14.19        0.85 o
   3  10   9        0.95        0.82        0.90 <
   4  10   9       11.80       14.92        1.00 o
   5  10   9        0.00        0.00        0.51 <
   6  10   9       -0.05        0.00        1.00 <
   7  10   9        0.05        0.82        1.23 <
   8  10   9       -0.45        0.00        1.33 <
 -15  11   9        0.10        0.71        0.32 <
 -14  11   9        3.95        1.69        4.41 <
 -13  11   9        1.30        0.15        4.15 <
 -12  11   9       17.75       16.77        1.43 o
 -11  11   9       -0.10        0.59        0.62 <
 -10  11   9       -0.15        0.01        0.39 <
  -9  11   9        4.30        4.14        0.35 o
  -8  11   9        4.25        4.67        0.35 o
  -7  11   9       23.15       23.61        0.81 o
  -6  11   9       17.15       18.83        0.71 o
  -5  11   9        1.55        1.46        0.35 o
  -4  11   9        4.95        7.04        0.40 o
  -3  11   9        0.55        0.16        0.58 <
  -2  11   9       37.25       39.65        1.27 o
  -1  11   9        0.75        3.05        0.69 <
   0  11   9        0.25        0.33        0.54 <
   1  11   9       23.35       26.04        1.18 o
   2  11   9        6.20        5.08        0.91 o
   3  11   9        4.80        6.59        1.20 o
   4  11   9        0.55        1.10        0.69 <
   5  11   9        0.00        0.28        1.03 <
   6  11   9        0.85        1.32        0.94 <
   7  11   9        4.05        3.52        1.00 o
   8  11   9        0.10        0.07        0.80 <
 -15  12   9        2.00        1.15        0.60 o
 -14  12   9       -3.20        1.66        6.63 <
 -13  12   9        7.35        6.24        8.22 <
 -12  12   9        1.55        4.58        1.54 <
 -11  12   9       11.05       12.45        1.02 o
 -10  12   9        4.05        4.02        0.30 o
  -9  12   9       74.85       74.48        2.31 o
  -8  12   9       14.95       15.98        0.73 o
  -7  12   9        4.40        6.99        0.41 o
  -6  12   9       -0.05        0.03        0.23 <
  -5  12   9        9.60        9.11        0.55 o
  -4  12   9       37.20       43.63        1.30 o
  -3  12   9       12.10       12.62        0.65 o
  -2  12   9       15.65       19.99        0.80 o
  -1  12   9        1.35        2.74        0.47 o
   0  12   9       56.50       54.16        1.87 o
   1  12   9        0.05        1.25        0.27 <
   2  12   9        8.55        9.01        0.85 o
   3  12   9       -0.25        0.41        1.59 <
   4  12   9        0.75        0.76        0.83 <
   5  12   9        3.60        4.06        0.71 o
   6  12   9        0.60        1.16        1.27 <
   7  12   9        3.15        5.13        1.35 o
   8  12   9        0.50        0.29        1.29 <
 -15  13   9        1.90        2.29        0.60 o
 -14  13   9       -0.20        0.17        0.45 <
 -13  13   9        0.20        0.03        3.95 <
 -12  13   9       17.00       16.56        1.37 o
 -11  13   9       -0.40        0.63        0.78 <
 -10  13   9        0.90        1.61        0.49 <
  -9  13   9       28.20       28.09        1.20 o
  -8  13   9        7.45        8.44        0.45 o
  -7  13   9        3.35        3.92        0.35 o
  -6  13   9        0.30        0.20        0.33 <
  -5  13   9        1.50        1.63        0.45 o
  -4  13   9        5.10        6.96        0.45 o
  -3  13   9        6.15        7.45        0.55 o
  -2  13   9       18.90       17.99        0.96 o
  -1  13   9        8.30        8.83        0.67 o
   0  13   9        0.25        0.44        0.41 <
   1  13   9        3.95        3.90        0.70 o
   2  13   9       24.20       20.63        1.55 o
   3  13   9        0.40        0.54        0.75 <
   4  13   9        3.10        2.69        0.76 o
   5  13   9        1.40        1.24        0.76 <
   6  13   9        2.00        2.23        0.95 o
   7  13   9       18.00       16.27        1.55 o
 -14  14   9        2.70        2.85        0.70 o
 -13  14   9        2.60        0.00        5.46 <
 -12  14   9        2.50        3.03        5.04 <
 -11  14   9        0.45        1.07        0.87 <
 -10  14   9        9.35        9.71        0.55 o
  -9  14   9        3.50        4.47        0.35 o
  -8  14   9        4.95        5.64        0.45 o
  -7  14   9        3.65        3.96        0.40 o
  -6  14   9       17.20       19.11        0.92 o
  -5  14   9        1.25        1.41        0.51 o
  -4  14   9       21.15       23.82        1.08 o
  -3  14   9        0.15        0.14        0.31 <
  -2  14   9       13.30       15.45        0.86 o
  -1  14   9        3.20        4.40        0.51 o
   0  14   9        6.95        9.09        0.61 o
   1  14   9        0.70        1.03        0.43 <
   2  14   9        2.40        3.41        0.75 o
   3  14   9        4.75        5.63        0.91 o
   4  14   9        1.45        1.59        0.71 o
   5  14   9        0.85        0.76        1.15 <
   6  14   9       18.40       16.72        1.90 o
   7  14   9       10.00        9.55        1.30 o
 -14  15   9        0.90        1.02        2.09 <
 -13  15   9        0.90        0.14        2.28 <
 -12  15   9        0.10        0.32        3.65 <
 -11  15   9        1.05        0.47        1.18 <
 -10  15   9        0.40        0.22        0.51 <
  -9  15   9        3.00        4.28        0.41 o
  -8  15   9        0.05        0.01        0.13 <
  -7  15   9        6.75        7.70        0.55 o
  -6  15   9        4.60        5.62        0.45 o
  -5  15   9        3.20        4.53        0.50 o
  -4  15   9        2.10        2.28        0.45 o
  -3  15   9        6.55        8.30        0.55 o
  -2  15   9        0.85        1.49        0.53 <
  -1  15   9        7.25        9.05        0.67 o
   0  15   9        1.45        1.84        0.51 o
   1  15   9        0.05        0.00        0.44 <
   2  15   9        4.15        3.16        0.91 o
   3  15   9        0.60        0.01        1.15 <
   4  15   9        2.85        2.51        0.76 o
   5  15   9        2.80        1.94        0.98 o
   6  15   9        0.40        0.73        1.37 <
   7  15   9       11.55       10.80        1.45 o
 -14  16   9        0.30        0.89        0.77 <
 -13  16   9        0.60        0.00        1.08 <
 -12  16   9       23.00       18.54        1.40 o
 -11  16   9        0.65        0.44        0.82 <
 -10  16   9        0.60        0.77        0.84 <
  -9  16   9        0.60        0.53        0.57 <
  -8  16   9        9.70       10.39        0.71 o
  -7  16   9       12.70       12.82        0.80 o
  -6  16   9        7.55        8.74        0.60 o
  -5  16   9        3.40        3.54        0.51 o
  -4  16   9       15.65       16.51        0.91 o
  -3  16   9       17.50       20.26        1.00 o
  -2  16   9       12.90       14.47        0.85 o
  -1  16   9       13.10       15.97        0.91 o
   0  16   9        0.95        0.95        0.55 <
   1  16   9       -0.60        0.17        1.18 <
   2  16   9        0.55        0.60        1.44 <
   3  16   9        0.15        0.26        0.49 <
   4  16   9        0.50        0.03        0.61 <
   5  16   9        0.35        0.79        1.31 <
   6  16   9        0.20        0.29        1.42 <
 -13  17   9        0.10        0.12        0.44 <
 -12  17   9        7.50        6.03        0.80 o
 -11  17   9       -0.30        0.10        0.70 <
 -10  17   9        1.35        1.34        0.57 o
  -9  17   9        2.10        2.81        0.55 o
  -8  17   9        0.85        0.80        0.52 <
  -7  17   9       14.25       15.01        0.96 o
  -6  17   9        1.55        2.69        0.45 o
  -5  17   9        2.75        3.54        0.51 o
  -4  17   9        1.90        2.62        0.45 o
  -3  17   9        3.15        3.38        0.51 o
  -2  17   9       -0.20        0.25        0.52 <
  -1  17   9       19.90       21.88        1.10 o
   0  17   9        1.10        0.77        0.75 <
   1  17   9        3.10        3.08        0.67 o
   2  17   9        3.65        3.72        0.81 o
   3  17   9        1.10        0.18        0.90 <
   4  17   9        1.20        0.68        1.00 <
   5  17   9        2.05        2.49        1.00 o
   6  17   9        3.30        3.39        1.00 o
 -13  18   9        0.60        0.00        1.08 <
 -12  18   9        4.80        3.45        0.80 o
 -11  18   9       -0.60        0.01        1.03 <
 -10  18   9        1.60        1.97        0.61 o
  -9  18   9        2.70        2.07        0.71 o
  -8  18   9        0.45        0.41        0.73 <
  -7  18   9       -0.10        0.04        0.25 <
  -6  18   9        1.30        1.62        0.79 <
  -5  18   9        0.45        1.23        0.64 <
  -4  18   9        0.70        0.81        0.96 <
  -3  18   9        0.00        0.04        0.29 <
  -2  18   9        0.40        0.35        0.52 <
  -1  18   9        0.30        0.66        0.84 <
   0  18   9        0.00        0.04        0.65 <
   1  18   9        7.80        7.02        0.91 o
   2  18   9        4.20        3.77        0.81 o
   3  18   9        1.55        1.86        1.50 <
   4  18   9        2.95        2.63        0.76 o
   5  18   9        2.50        2.92        1.00 o
 -12  19   9        1.30        2.04        0.70 <
 -11  19   9        4.40        4.49        1.26 o
 -10  19   9        1.10        1.73        0.71 <
  -9  19   9        0.75        1.11        0.94 <
  -8  19   9        0.65        1.46        0.88 <
  -7  19   9        4.95        5.33        0.80 o
  -6  19   9        0.05        0.00        0.44 <
  -5  19   9        6.15        6.74        0.75 o
  -4  19   9        2.30        2.71        0.61 o
  -3  19   9       -0.45        0.02        0.61 <
  -2  19   9        1.80        2.09        0.60 o
  -1  19   9        0.85        1.42        0.97 <
   0  19   9        0.20        0.16        1.14 <
   1  19   9        1.15        1.13        1.05 <
   2  19   9        0.35        0.32        0.65 <
   3  19   9        0.30        0.51        0.72 <
   4  19   9       -0.10        0.32        0.51 <
   5  19   9        3.10        2.07        1.22 o
 -12  20   9        6.90        6.09        0.90 o
 -11  20   9        0.40        0.35        1.01 <
 -10  20   9       -0.05        0.33        0.59 <
  -9  20   9        0.70        0.32        1.18 <
  -8  20   9        0.90        1.40        1.43 <
  -7  20   9        1.20        1.12        0.61 o
  -6  20   9        0.45        0.42        0.84 <
  -5  20   9       -0.45        0.50        1.04 <
  -4  20   9       -0.05        0.00        0.37 <
  -3  20   9        0.60        0.64        1.08 <
  -2  20   9        1.40        0.66        0.61 o
  -1  20   9        1.65        1.51        0.67 o
   0  20   9        0.75        0.16        1.45 <
   1  20   9        1.85        2.12        0.71 o
   2  20   9        3.80        2.99        0.85 o
   3  20   9        0.35        0.35        0.94 <
   4  20   9        3.20        3.47        0.92 o
 -11  21   9        2.20        1.64        0.90 o
 -10  21   9        0.60        0.05        1.00 <
  -9  21   9        0.65        0.79        0.62 <
  -8  21   9        0.30        0.20        0.81 <
  -7  21   9        7.55        5.58        1.26 o
  -6  21   9        0.25        0.04        0.50 <
  -5  21   9       23.85       19.73        1.66 o
  -4  21   9        0.80        0.94        1.25 <
  -3  21   9        3.30        3.12        0.71 o
  -2  21   9        0.20        0.10        0.80 <
  -1  21   9        5.95        6.53        0.80 o
   0  21   9        1.25        1.01        0.96 <
   1  21   9        6.70        5.83        1.02 o
   2  21   9        1.30        0.95        0.71 <
   3  21   9        0.80        0.39        0.95 <
 -10  22   9        2.30        2.37        0.70 o
  -9  22   9        1.00        0.73        0.82 <
  -8  22   9        0.35        0.17        0.97 <
  -7  22   9        0.60        0.47        1.32 <
  -6  22   9       -0.05        0.31        0.40 <
  -5  22   9        3.80        3.95        0.76 o
  -4  22   9       11.30       10.54        1.12 o
  -3  22   9       -0.60        0.06        0.99 <
  -2  22   9       -0.05        0.02        0.83 <
  -1  22   9        3.90        3.60        0.85 o
   0  22   9        9.75        8.70        1.32 o
   1  22   9        0.15        0.26        0.67 <
   2  22   9        1.05        1.06        1.13 <
   3  22   9        0.15        0.01        0.65 <
  -9  23   9        1.25        0.28        0.86 <
  -8  23   9        0.85        1.35        0.79 <
  -7  23   9        0.35        0.27        1.01 <
  -6  23   9        0.00        0.04        0.54 <
  -5  23   9        0.85        1.04        1.38 <
  -4  23   9       -0.30        0.12        0.62 <
  -3  23   9        0.00        0.01        0.63 <
  -2  23   9        8.80        8.07        1.06 o
  -1  23   9        2.90        2.36        0.85 o
   0  23   9        2.30        1.83        0.81 o
   1  23   9        4.30        4.48        0.91 o
  -8  24   9        0.70        0.57        1.04 <
  -7  24   9       -0.10        0.14        0.81 <
  -6  24   9       -0.10        0.01        0.38 <
  -5  24   9        1.45        1.89        0.81 <
  -4  24   9        1.00        1.26        1.52 <
  -3  24   9       -0.20        0.11        1.01 <
  -2  24   9        0.15        0.17        0.59 <
  -1  24   9        0.20        0.37        0.76 <
   0  24   9        3.70        3.28        1.00 o
  -6  25   9        0.25        0.06        0.83 <
  -5  25   9        1.50        1.80        0.85 <
  -4  25   9        0.60        0.06        0.85 <
  -3  25   9        3.30        4.38        0.96 o
  -2  25   9        0.25        1.22        0.97 <
 -17   0  10       18.90       16.78        2.20 o
 -16   0  10        0.80        0.15        3.22 <
 -15   0  10        0.60        0.23        0.93 <
 -14   0  10       10.90       10.26        1.10 o
 -13   0  10        3.70        2.55        0.80 o
 -12   0  10        1.50        1.54        0.60 o
 -11   0  10        6.90        7.06        0.30 o
 -10   0  10      186.20      176.51        3.60 o
  -9   0  10       34.00       32.07        0.90 o
  -8   0  10      126.70      123.46        2.50 o
  -7   0  10       17.20       17.09        0.60 o
  -6   0  10        0.30        0.32        0.33 <
  -5   0  10       25.50       30.08        0.70 o
  -4   0  10        3.70        3.70        0.30 o
  -3   0  10       26.90       30.79        0.70 o
  -2   0  10       92.20       91.91        1.80 o
  -1   0  10       25.90       25.99        0.70 o
   0   0  10      353.00      325.94        5.40 o
   1   0  10       35.90       34.79        1.10 o
   2   0  10        9.70       11.15        0.70 o
   3   0  10       16.90       16.03        0.90 o
   4   0  10        3.30        2.77        0.60 o
   5   0  10        3.40        4.65        0.90 o
   6   0  10        0.30        0.50        0.77 <
   7   0  10        4.30        5.20        1.30 o
   8   0  10        1.50        1.09        0.90 <
 -16   1  10       17.60       15.57        2.20 o
 -15   1  10        3.50        3.45        0.95 o
 -14   1  10        0.80        0.86        1.25 <
 -13   1  10       32.50       30.03        1.90 o
 -12   1  10      115.20      108.29        2.55 o
 -11   1  10        3.00        2.75        0.20 o
 -10   1  10        9.25        8.86        0.40 o
  -9   1  10       99.10       95.82        1.85 o
  -8   1  10        9.55        9.83        0.45 o
  -7   1  10        1.05        0.88        0.32 o
  -6   1  10        1.50        2.02        0.25 o
  -5   1  10        2.45        2.89        0.30 o
  -4   1  10       40.15       41.45        1.05 o
  -3   1  10       22.65       22.56        0.70 o
  -2   1  10        3.40        3.65        0.30 o
  -1   1  10      392.15      365.23        5.85 o
   0   1  10       56.30       56.39        1.40 o
   1   1  10       95.70       92.99        2.05 o
   2   1  10        3.35        4.53        0.45 o
   3   1  10        1.50        0.83        0.51 o
   4   1  10        4.80        4.22        0.76 o
   5   1  10        2.85        3.87        0.81 o
   6   1  10        7.75        7.59        1.30 o
   7   1  10        4.45        3.62        1.00 o
   8   1  10        0.75        0.35        1.80 <
 -16   2  10        1.00        0.53        2.20 <
 -15   2  10        1.00        0.78        0.87 <
 -14   2  10       16.80       14.53        1.67 o
 -13   2  10       -0.25        0.00        1.02 <
 -12   2  10        2.00        1.93        0.20 o
 -11   2  10        0.85        1.88        0.28 <
 -10   2  10       22.45       22.36        0.60 o
  -9   2  10        2.00        2.70        0.25 o
  -8   2  10        2.00        2.14        0.30 o
  -7   2  10        0.70        0.52        0.33 <
  -6   2  10       17.85       20.67        0.60 o
  -5   2  10        9.95        9.82        0.50 o
  -4   2  10       -0.05        0.10        0.09 <
  -3   2  10       13.65       16.35        0.60 o
  -2   2  10        1.05        1.54        0.35 o
  -1   2  10        7.70        8.26        0.45 o
   0   2  10       11.20       12.17        0.50 o
   1   2  10       37.85       38.08        1.15 o
   2   2  10        2.70        3.92        0.41 o
   3   2  10        0.60        0.89        0.59 <
   4   2  10        1.50        1.40        0.61 o
   5   2  10        0.90        0.97        0.61 <
   6   2  10        4.10        3.18        0.91 o
   7   2  10       -0.50        0.02        0.91 <
   8   2  10       -0.05        0.22        0.45 <
 -16   3  10        0.30        0.01        0.88 <
 -15   3  10        2.30        2.85        0.91 o
 -14   3  10       -0.05        0.45        0.60 <
 -13   3  10        0.30        0.25        0.88 <
 -12   3  10        6.35        6.62        0.40 o
 -11   3  10       16.55       17.74        0.75 o
 -10   3  10        0.75        1.10        0.35 <
  -9   3  10        2.95        3.35        0.25 o
  -8   3  10        0.15        0.31        0.20 <
  -7   3  10       50.40       51.42        1.10 o
  -6   3  10       34.60       30.95        0.90 o
  -5   3  10        4.30        4.81        0.35 o
  -4   3  10        1.15        1.83        0.30 o
  -3   3  10      103.75      103.26        2.06 o
  -2   3  10        1.05        1.72        0.45 o
  -1   3  10       13.90       16.15        0.60 o
   0   3  10        0.15        0.15        0.31 <
   1   3  10       84.65       81.25        1.90 o
   2   3  10        7.85        8.94        0.75 o
   3   3  10        8.35        8.70        0.85 o
   4   3  10        0.55        0.55        0.80 <
   5   3  10       21.00       18.97        1.60 o
   6   3  10        7.55        8.07        1.25 o
   7   3  10        0.65        1.40        1.93 <
   8   3  10        0.30        0.09        1.05 <
 -16   4  10        0.50        0.39        1.41 <
 -15   4  10        2.45        2.98        0.85 o
 -14   4  10        2.15        2.06        0.95 o
 -13   4  10        6.00        6.49        0.50 o
 -12   4  10        6.00        7.23        0.50 o
 -11   4  10        1.75        1.68        0.30 o
 -10   4  10       -0.05        0.03        0.04 <
  -9   4  10        1.70        2.36        0.25 o
  -8   4  10        8.15        7.80        0.45 o
  -7   4  10       17.00       18.20        0.55 o
  -6   4  10        0.05        0.01        0.09 <
  -5   4  10        0.70        0.96        0.50 <
  -4   4  10        0.50        0.63        0.57 <
  -3   4  10        2.45        2.29        0.30 o
  -2   4  10       29.75       28.46        1.00 o
  -1   4  10        0.50        1.00        0.42 <
   0   4  10      291.10      262.99        5.76 o
   1   4  10        9.50       10.86        0.60 o
   2   4  10       15.50       15.28        0.90 o
   3   4  10        0.55        0.47        0.74 <
   4   4  10        3.10        3.27        0.65 o
   5   4  10        0.90        1.02        0.83 <
   6   4  10       -0.10        0.33        1.79 <
   7   4  10        0.10        0.26        0.76 <
   8   4  10        0.60        0.35        1.39 <
 -16   5  10       -0.10        0.05        0.63 <
 -15   5  10        0.20        0.26        0.72 <
 -14   5  10        0.00        0.08        0.58 <
 -13   5  10        2.35        3.29        0.40 o
 -12   5  10        2.45        3.49        0.40 o
 -11   5  10        2.65        3.46        0.40 o
 -10   5  10      101.10       93.34        2.39 o
  -9   5  10        0.20        0.18        0.18 <
  -8   5  10      111.25      106.95        2.36 o
  -7   5  10       12.00       11.80        0.55 o
  -6   5  10        6.45        8.61        0.35 o
  -5   5  10        0.85        0.68        0.46 <
  -4   5  10       -0.05        0.10        0.18 <
  -3   5  10        5.60        6.49        0.40 o
  -2   5  10        0.15        0.05        0.23 <
  -1   5  10       12.55       12.76        0.60 o
   0   5  10       11.50       11.91        0.60 o
   1   5  10       81.35       81.64        2.25 o
   2   5  10        5.75        5.53        0.65 o
   3   5  10       13.65       14.37        1.00 o
   4   5  10       11.80       12.37        0.90 o
   5   5  10        1.60        1.31        0.67 o
   6   5  10        1.25        0.70        1.42 <
   7   5  10        2.40        1.94        0.96 o
   8   5  10        0.65        0.80        1.57 <
 -16   6  10        0.50        0.41        0.99 <
 -15   6  10       -0.20        0.14        0.63 <
 -14   6  10        0.00        0.13        0.64 <
 -13   6  10        0.35        0.03        1.03 <
 -12   6  10        2.25        2.71        0.45 o
 -11   6  10        0.50        0.65        0.42 <
 -10   6  10       13.25       13.95        0.45 o
  -9   6  10       11.00       12.10        0.45 o
  -8   6  10       38.80       36.93        1.12 o
  -7   6  10        4.20        4.99        0.41 o
  -6   6  10       40.35       39.89        1.10 o
  -5   6  10       13.05       15.06        0.55 o
  -4   6  10        3.25        3.37        0.45 o
  -3   6  10        1.55        1.76        0.30 o
  -2   6  10        0.35        0.03        0.37 <
  -1   6  10       10.30       11.30        0.71 o
   0   6  10      112.75      112.04        2.82 o
   1   6  10        1.05        1.20        0.61 <
   2   6  10       11.20       12.24        0.85 o
   3   6  10       20.55       15.61        1.46 o
   4   6  10        4.40        3.62        0.65 o
   5   6  10        1.90        2.31        1.12 <
   6   6  10        2.75        2.47        1.00 o
   7   6  10        3.20        3.51        1.00 o
   8   6  10        2.35        2.47        1.00 o
 -16   7  10        3.70        3.63        0.90 o
 -15   7  10        0.70        0.22        0.84 <
 -14   7  10       14.25       15.42        3.28 o
 -13   7  10        2.00        2.81        0.65 o
 -12   7  10        4.95        5.18        0.50 o
 -11   7  10        3.85        4.90        0.51 o
 -10   7  10        9.45        9.89        0.30 o
  -9   7  10        0.40        0.46        0.25 <
  -8   7  10      126.10      129.76        2.46 o
  -7   7  10        1.00        2.14        0.43 <
  -6   7  10        0.25        0.57        0.30 <
  -5   7  10       13.00       13.69        0.55 o
  -4   7  10        0.05        0.01        0.09 <
  -3   7  10       -0.10        0.19        0.25 <
  -2   7  10        0.10        0.12        0.19 <
  -1   7  10        7.10        7.95        0.50 o
   0   7  10        6.35        7.97        0.61 o
   1   7  10      235.50      204.47        6.20 o
   2   7  10        3.25        3.45        0.65 o
   3   7  10       14.70       14.74        1.75 o
   4   7  10        1.05        0.97        0.97 <
   5   7  10       10.55       10.00        1.06 o
   6   7  10       -0.25        0.00        0.71 <
   7   7  10        5.25        6.27        1.25 o
   8   7  10        4.75        4.24        1.20 o
 -16   8  10        3.90        4.17        1.10 o
 -15   8  10        0.60        0.35        0.62 <
 -14   8  10       -0.50        2.94        4.96 <
 -13   8  10        5.80        1.25        4.70 <
 -12   8  10        1.35        1.37        0.51 o
 -11   8  10        0.50        0.54        0.58 <
 -10   8  10       11.75       11.86        0.45 o
  -9   8  10        1.20        1.51        0.25 o
  -8   8  10       32.00       33.51        0.95 o
  -7   8  10       15.95       16.55        0.70 o
  -6   8  10       19.25       20.44        0.81 o
  -5   8  10        2.30        2.41        0.35 o
  -4   8  10        1.90        3.41        0.35 o
  -3   8  10       14.65       16.77        0.67 o
  -2   8  10       18.25       22.14        0.85 o
  -1   8  10       24.15       26.42        1.10 o
   0   8  10       44.50       42.94        1.91 o
   1   8  10        7.05        7.65        0.80 o
   2   8  10       33.75       28.56        1.82 o
   3   8  10       18.00       16.53        1.41 o
   4   8  10        0.95        1.10        1.10 <
   5   8  10        1.50        1.18        0.86 <
   6   8  10        2.10        2.14        1.01 o
   7   8  10        0.20        0.06        1.41 <
   8   8  10       21.50       23.11        1.80 o
 -16   9  10        0.10        0.28        0.44 <
 -15   9  10        7.90        7.39        0.70 o
 -14   9  10        0.80        6.07        4.98 <
 -13   9  10        8.80       10.71        4.35 o
 -12   9  10        0.00        0.01        0.26 <
 -11   9  10       -0.05        0.02        0.50 <
 -10   9  10        8.50        9.26        0.41 o
  -9   9  10       -0.15        0.01        0.15 <
  -8   9  10        1.10        1.07        0.25 o
  -7   9  10        6.00        7.04        0.45 o
  -6   9  10        0.20        0.29        0.23 <
  -5   9  10       18.95       21.02        0.75 o
  -4   9  10       24.85       23.90        0.96 o
  -3   9  10       15.65       20.86        0.75 o
  -2   9  10       21.65       21.25        0.95 o
  -1   9  10       -0.05        0.00        0.31 <
   0   9  10        0.25        0.34        0.44 <
   1   9  10        9.25        9.52        0.81 o
   2   9  10        0.60        0.65        0.92 <
   3   9  10        5.70        5.76        0.85 o
   4   9  10        9.75        7.27        1.06 o
   5   9  10        1.70        2.30        0.76 o
   6   9  10        1.00        1.14        1.03 <
   7   9  10       14.40       10.95        1.66 o
 -15  10  10       -0.20        0.25        0.54 <
 -14  10  10        6.90        5.53        6.18 <
 -13  10  10       17.95       15.67        6.13 o
 -12  10  10       16.30       15.26        4.36 o
 -11  10  10        8.65       10.67        0.89 o
 -10  10  10       18.60       22.07        0.89 o
  -9  10  10       -0.25        0.01        0.24 <
  -8  10  10       98.55      102.08        3.76 o
  -7  10  10        2.15        1.58        0.35 o
  -6  10  10        1.95        2.46        0.40 o
  -5  10  10        0.15        0.80        0.31 <
  -4  10  10        7.50        8.86        0.51 o
  -3  10  10       79.10       78.79        2.47 o
  -2  10  10       13.35       15.14        0.76 o
  -1  10  10       10.10        8.93        0.75 o
   0  10  10       25.20       25.50        1.35 o
   1  10  10       18.15       19.94        1.20 o
   2  10  10        0.20        0.02        0.73 <
   3  10  10        8.25        8.23        1.02 o
   4  10  10        0.70        0.79        1.16 <
   5  10  10        3.05        2.91        0.81 o
   6  10  10       -1.15        0.85        1.38 <
   7  10  10       13.10       11.39        1.56 o
 -15  11  10       11.10        8.59        2.30 o
 -14  11  10        0.30        2.36        6.73 <
 -13  11  10       -1.05        0.24        6.16 <
 -12  11  10        4.90        6.32        3.85 <
 -11  11  10       -0.20        0.20        1.47 <
 -10  11  10        2.85        3.44        0.25 o
  -9  11  10        0.50        0.97        0.37 <
  -8  11  10        4.15        4.41        0.35 o
  -7  11  10        3.25        5.02        0.41 o
  -6  11  10        0.85        1.36        0.55 <
  -5  11  10        0.30        0.90        0.45 <
  -4  11  10        4.00        2.65        0.55 o
  -3  11  10        0.20        0.29        0.48 <
  -2  11  10       19.30       19.37        0.96 o
  -1  11  10        0.80        0.31        0.89 <
   0  11  10        3.45        3.70        0.70 o
   1  11  10        0.35        0.42        0.76 <
   2  11  10        0.05        0.61        1.20 <
   3  11  10       -0.05        0.01        0.59 <
   4  11  10        1.00        0.71        0.92 <
   5  11  10        2.00        2.13        0.71 o
   6  11  10        0.40        0.74        1.39 <
   7  11  10        0.90        1.51        1.19 <
 -15  12  10        4.70        5.26        0.70 o
 -14  12  10        0.20        0.14        0.54 <
 -13  12  10        6.35        7.63        5.12 <
 -12  12  10        8.70        0.21        7.50 <
 -11  12  10        0.70        0.64        1.41 <
 -10  12  10        7.45        9.67        0.45 o
  -9  12  10        9.40       11.47        0.61 o
  -8  12  10        0.85        0.76        0.46 <
  -7  12  10        0.40        0.28        0.61 <
  -6  12  10        6.90        6.40        0.55 o
  -5  12  10       28.70       29.77        2.00 o
  -4  12  10        3.40        3.63        0.45 o
  -3  12  10        0.15        0.12        0.34 <
  -2  12  10        8.40       11.65        0.73 o
  -1  12  10        2.45        3.26        0.60 o
   0  12  10        0.15        1.23        0.72 <
   1  12  10        2.05        2.74        0.91 o
   2  12  10        3.00        3.35        0.92 o
   3  12  10        1.70        1.95        0.65 o
   4  12  10       13.35       12.76        1.22 o
   5  12  10       -0.15        0.03        1.46 <
   6  12  10        4.20        4.71        0.95 o
   7  12  10        0.45        0.17        1.63 <
 -15  13  10        0.30        0.79        0.77 <
 -14  13  10        2.50        1.76        0.70 o
 -13  13  10       -2.20        0.51        5.59 <
 -12  13  10        1.60        3.79        6.88 <
 -11  13  10        2.15        3.85        0.86 o
 -10  13  10       -0.40        0.01        1.01 <
  -9  13  10        0.70        1.04        0.41 <
  -8  13  10        0.45        0.40        0.50 <
  -7  13  10       12.65       14.07        0.71 o
  -6  13  10        0.00        0.20        0.19 <
  -5  13  10        3.30        6.25        0.51 o
  -4  13  10        0.80        1.76        0.46 <
  -3  13  10        8.55       13.45        0.71 o
  -2  13  10        0.20        0.06        0.48 <
  -1  13  10       13.55       13.00        1.00 o
   0  13  10        8.15        9.88        0.85 o
   1  13  10        9.60        9.17        1.10 o
   2  13  10        1.60        1.59        0.76 o
   3  13  10        2.25        3.26        0.81 o
   4  13  10        4.05        3.87        0.81 o
   5  13  10       -0.05        0.41        0.73 <
   6  13  10        0.30        0.01        1.75 <
 -14  14  10        1.80        1.88        0.90 o
 -13  14  10        0.00        0.11        0.01 <
 -12  14  10        0.90        0.07        5.69 <
 -11  14  10        0.50        0.81        1.20 <
 -10  14  10        2.70        2.20        0.98 o
  -9  14  10       -0.05        0.28        0.92 <
  -8  14  10        0.50        0.26        0.55 <
  -7  14  10        6.30        7.77        0.51 o
  -6  14  10        2.85        2.93        0.45 o
  -5  14  10        1.20        1.93        0.40 o
  -4  14  10        5.10        6.67        0.55 o
  -3  14  10       -0.25        0.09        0.44 <
  -2  14  10        0.00        0.00        0.32 <
  -1  14  10        0.40        0.23        0.84 <
   0  14  10       13.90       13.75        1.10 o
   1  14  10        0.05        0.26        1.24 <
   2  14  10        5.30        5.41        0.91 o
   3  14  10        4.75        4.60        0.81 o
   4  14  10        0.50        0.79        1.24 <
   5  14  10        0.75        1.00        1.33 <
   6  14  10        1.25        2.42        1.46 <
 -14  15  10       -0.50        0.02        0.99 <
 -13  15  10        1.90        1.08        0.80 o
 -12  15  10        0.10        0.02        0.38 <
 -11  15  10        3.85        4.10        0.81 o
 -10  15  10        0.55        0.26        1.14 <
  -9  15  10        0.50        0.45        0.57 <
  -8  15  10        1.95        3.41        0.55 o
  -7  15  10       25.30       25.11        1.36 o
  -6  15  10        0.70        1.09        0.59 <
  -5  15  10        8.35        9.55        0.65 o
  -4  15  10        4.20        5.21        0.55 o
  -3  15  10        2.45        3.34        0.45 o
  -2  15  10        6.55        7.93        0.61 o
  -1  15  10        4.40        5.37        0.76 o
   0  15  10        6.70        6.43        0.71 o
   1  15  10        0.25        0.73        0.59 <
   2  15  10        0.65        0.04        1.35 <
   3  15  10        0.65        1.25        1.32 <
   4  15  10        3.40        3.17        0.76 o
   5  15  10        2.30        2.14        1.00 o
 -13  16  10        1.80        0.92        0.60 o
 -12  16  10        0.00        0.69        0.01 <
 -11  16  10        0.20        0.08        0.63 <
 -10  16  10        0.25        0.46        1.38 <
  -9  16  10        1.70        1.56        0.51 o
  -8  16  10        1.30        1.54        0.51 o
  -7  16  10       -0.10        0.13        0.62 <
  -6  16  10       -0.20        0.27        0.37 <
  -5  16  10        0.45        0.21        0.51 <
  -4  16  10        4.60        4.76        0.55 o
  -3  16  10        1.55        1.35        0.55 o
  -2  16  10        1.20        0.72        0.55 o
  -1  16  10        4.05        5.16        0.65 o
   0  16  10        5.25        4.71        0.80 o
   1  16  10       -0.85        0.07        0.68 <
   2  16  10        2.15        2.87        0.71 o
   3  16  10        0.35        0.04        0.71 <
   4  16  10        1.50        0.42        0.76 o
   5  16  10       -0.20        0.52        1.24 <
 -13  17  10        5.00        5.01        1.10 o
 -12  17  10        2.60        2.24        0.60 o
 -11  17  10        0.50        0.54        0.99 <
 -10  17  10        0.00        0.15        0.01 <
  -9  17  10        8.50        8.05        0.91 o
  -8  17  10        0.05        0.06        0.40 <
  -7  17  10        1.60        1.99        0.71 o
  -6  17  10        0.25        0.02        0.49 <
  -5  17  10        2.80        3.38        0.61 o
  -4  17  10        0.90        0.52        0.85 <
  -3  17  10        2.05        2.46        0.60 o
  -2  17  10        0.60        0.92        1.00 <
  -1  17  10        0.30        0.06        1.51 <
   0  17  10        5.30        5.62        0.96 o
   1  17  10        0.10        0.49        1.23 <
   2  17  10        0.20        0.02        1.13 <
   3  17  10        0.40        0.11        0.84 <
   4  17  10        2.50        2.96        0.82 o
   5  17  10        2.90        2.00        0.95 o
 -12  18  10        0.50        0.44        1.13 <
 -11  18  10        1.10        0.60        0.70 <
 -10  18  10       -0.15        0.00        0.48 <
  -9  18  10        0.05        0.35        0.76 <
  -8  18  10        0.30        0.82        0.82 <
  -7  18  10       -0.45        0.12        1.00 <
  -6  18  10        0.50        0.00        0.89 <
  -5  18  10        1.80        2.78        0.57 o
  -4  18  10        0.90        0.83        0.96 <
  -3  18  10        1.95        1.97        0.65 o
  -2  18  10       -0.30        0.06        0.82 <
  -1  18  10        0.00        0.32        0.86 <
   0  18  10        1.05        1.37        1.03 <
   1  18  10        0.00        0.44        0.89 <
   2  18  10        0.80        0.69        1.15 <
   3  18  10       -0.10        0.18        0.86 <
   4  18  10        0.45        0.02        1.21 <
 -12  19  10        1.20        0.12        0.80 <
 -11  19  10        2.00        2.89        0.70 o
 -10  19  10        0.45        0.87        1.06 <
  -9  19  10        0.10        0.46        0.40 <
  -8  19  10        1.70        2.25        0.95 <
  -7  19  10       10.75       11.04        1.20 o
  -6  19  10       10.50       11.05        1.10 o
  -5  19  10       -0.05        0.14        0.60 <
  -4  19  10        0.40        0.16        0.73 <
  -3  19  10        3.05        3.67        0.90 o
  -2  19  10        3.40        3.47        0.91 o
  -1  19  10       14.35       12.16        1.26 o
   0  19  10        3.60        4.17        0.76 o
   1  19  10       31.10       23.77        2.20 o
   2  19  10        1.95        1.11        0.76 o
   3  19  10        1.35        1.09        1.48 <
 -11  20  10        0.70        1.10        1.51 <
 -10  20  10        0.95        1.58        1.20 <
  -9  20  10        0.10        0.50        0.62 <
  -8  20  10        0.25        0.14        0.89 <
  -7  20  10        7.35        6.99        0.96 o
  -6  20  10       -0.65        0.00        1.02 <
  -5  20  10        7.90        7.97        1.00 o
  -4  20  10        4.35        4.70        0.75 o
  -3  20  10        2.00        1.85        1.02 o
  -2  20  10        8.35        7.73        1.00 o
  -1  20  10        0.85        1.20        0.78 <
   0  20  10       15.10       11.73        1.41 o
   1  20  10        0.60        1.44        0.61 <
   2  20  10       -0.45        0.13        0.87 <
   3  20  10        3.35        3.82        1.00 o
 -10  21  10        0.95        1.22        1.29 <
  -9  21  10       -0.10        0.00        0.56 <
  -8  21  10        0.20        0.09        1.08 <
  -7  21  10        1.00        1.37        1.43 <
  -6  21  10        5.10        4.25        0.95 o
  -5  21  10        0.70        0.01        0.57 <
  -4  21  10       -0.65        0.01        1.13 <
  -3  21  10        0.70        0.92        0.78 <
  -2  21  10        1.15        0.90        0.98 <
  -1  21  10       33.85       27.89        2.11 o
   0  21  10       -0.20        0.09        1.37 <
   1  21  10        3.50        4.77        0.96 o
   2  21  10        1.65        2.00        0.92 <
  -9  22  10        0.20        0.00        1.18 <
  -8  22  10        3.10        3.55        0.98 o
  -7  22  10        8.55        7.70        1.39 o
  -6  22  10        0.65        0.41        0.71 <
  -5  22  10       21.50       18.25        1.80 o
  -4  22  10        0.75        0.39        1.21 <
  -3  22  10        0.45        0.06        0.93 <
  -2  22  10        0.75        0.31        0.79 <
  -1  22  10        0.80        0.04        0.95 <
   0  22  10        2.05        1.63        1.33 <
   1  22  10        0.45        0.08        0.97 <
  -8  23  10        0.50        0.14        0.89 <
  -7  23  10       -0.25        0.08        0.90 <
  -6  23  10       -0.20        0.12        0.89 <
  -5  23  10        0.45        0.24        0.81 <
  -4  23  10        1.25        1.32        0.99 <
  -3  23  10        0.85        0.94        0.96 <
  -2  23  10        3.00        2.38        0.85 o
  -1  23  10        3.65        4.83        1.00 o
  -6  24  10        1.85        1.12        1.10 <
  -5  24  10       11.40        9.96        1.30 o
  -4  24  10        2.25        2.24        0.86 o
  -3  24  10        7.85        6.58        1.26 o
 -16   1  11        5.00        5.87        1.87 o
 -15   1  11        0.00        0.33        0.82 <
 -14   1  11        0.85        0.56        1.29 <
 -13   1  11        1.80        1.75        0.75 o
 -12   1  11        0.55        0.47        0.68 <
 -11   1  11        3.45        4.43        0.30 o
 -10   1  11        3.85        4.94        0.30 o
  -9   1  11        0.25        0.26        0.20 <
  -8   1  11        2.50        3.75        0.35 o
  -7   1  11       16.30       18.40        0.65 o
  -6   1  11       11.70       13.24        0.50 o
  -5   1  11       35.60       37.73        1.00 o
  -4   1  11       24.35       25.13        0.91 o
  -3   1  11        1.65        2.10        0.30 o
  -2   1  11        7.40        8.06        0.40 o
  -1   1  11       -0.10        0.27        0.32 <
   0   1  11        6.20        6.62        0.45 o
   1   1  11        7.25        6.70        0.80 o
   2   1  11       23.50       20.58        1.40 o
   3   1  11        0.25        0.15        0.65 <
   4   1  11       -0.35        0.10        0.95 <
   5   1  11        6.00        5.67        1.10 o
   6   1  11        3.40        3.69        1.00 o
   7   1  11       -0.20        0.62        1.70 <
 -16   2  11        4.20        3.98        1.10 o
 -15   2  11        3.10        2.87        0.85 o
 -14   2  11       23.55       20.54        1.60 o
 -13   2  11        5.45        6.50        0.70 o
 -12   2  11        5.25        6.40        0.51 o
 -11   2  11        0.60        0.53        0.31 <
 -10   2  11        7.60        8.38        0.40 o
  -9   2  11       30.80       29.19        0.95 o
  -8   2  11        7.30        7.03        0.40 o
  -7   2  11       55.80       54.14        1.40 o
  -6   2  11       12.90       13.10        0.60 o
  -5   2  11        0.40        1.08        0.38 <
  -4   2  11        2.85        3.73        0.35 o
  -3   2  11       19.10       20.61        0.70 o
  -2   2  11       29.90       30.10        0.91 o
  -1   2  11        1.50        2.05        0.47 o
   0   2  11        2.75        3.00        0.51 o
   1   2  11        1.00        0.82        0.50 <
   2   2  11       24.40       24.03        1.49 o
   3   2  11        0.80        1.55        1.61 <
   4   2  11        0.20        0.72        0.85 <
   5   2  11       -0.20        0.13        0.69 <
   6   2  11        4.70        4.53        1.15 o
   7   2  11        1.15        1.65        0.87 <
 -16   3  11        7.40        6.97        1.40 o
 -15   3  11        4.10        3.85        1.00 o
 -14   3  11        1.50        1.27        0.70 o
 -13   3  11       -0.15        0.00        0.70 <
 -12   3  11       -0.15        0.01        0.44 <
 -11   3  11        5.60        6.16        0.40 o
 -10   3  11       17.60       19.56        0.65 o
  -9   3  11        8.90       10.53        0.40 o
  -8   3  11       23.10       21.51        0.75 o
  -7   3  11       43.65       44.85        1.25 o
  -6   3  11        5.05        5.42        0.40 o
  -5   3  11        5.25        8.22        0.40 o
  -4   3  11       16.90       18.48        0.60 o
  -3   3  11        8.55        8.73        0.55 o
  -2   3  11        1.10        0.93        0.58 <
  -1   3  11      120.80      110.07        2.91 o
   0   3  11       22.20       21.65        0.96 o
   1   3  11       24.90       24.23        1.51 o
   2   3  11        0.50        0.07        1.03 <
   3   3  11        0.20        0.36        0.83 <
   4   3  11        5.80        5.81        0.91 o
   5   3  11       10.70       10.96        1.60 o
   6   3  11        0.25        0.08        1.03 <
   7   3  11        0.70        1.30        1.94 <
 -16   4  11        0.30        0.64        1.10 <
 -15   4  11        5.95        5.72        1.00 o
 -14   4  11        0.00        0.08        0.48 <
 -13   4  11        0.40        0.17        0.77 <
 -12   4  11        0.40        0.46        0.63 <
 -11   4  11       10.95       10.81        0.51 o
 -10   4  11        3.35        3.54        0.35 o
  -9   4  11       14.65       14.81        0.55 o
  -8   4  11       91.50       83.60        2.10 o
  -7   4  11        0.45        0.49        0.40 <
  -6   4  11        7.75        9.09        0.50 o
  -5   4  11        0.00        0.28        0.33 <
  -4   4  11       14.85       15.26        0.70 o
  -3   4  11       11.70       10.65        0.60 o
  -2   4  11        0.25        0.64        0.30 <
  -1   4  11        2.10        1.96        0.50 o
   0   4  11       16.65       16.84        1.06 o
   1   4  11       72.85       60.54        3.04 o
   2   4  11       32.30       27.83        1.87 o
   3   4  11        2.00        3.01        0.86 o
   4   4  11       10.95       11.33        1.10 o
   5   4  11        0.95        1.10        1.66 <
   6   4  11        0.00        0.00        0.70 <
   7   4  11        0.75        0.62        2.67 <
 -16   5  11       -0.10        0.13        0.51 <
 -15   5  11        4.80        4.39        1.30 o
 -14   5  11       -0.20        0.26        0.95 <
 -13   5  11       -0.65        0.08        0.66 <
 -12   5  11        6.95        7.24        0.65 o
 -11   5  11        1.50        1.87        0.55 o
 -10   5  11        2.90        2.84        0.25 o
  -9   5  11       15.90       15.63        0.60 o
  -8   5  11        0.95        2.14        0.33 <
  -7   5  11        8.55       10.16        0.50 o
  -6   5  11        8.25        9.18        0.50 o
  -5   5  11        4.80        6.50        0.40 o
  -4   5  11        0.00        0.07        0.01 <
  -3   5  11       31.80       33.67        1.05 o
  -2   5  11        0.55        0.28        0.59 <
  -1   5  11        5.30        6.38        0.71 o
   0   5  11        2.70        3.46        0.55 o
   1   5  11       -0.05        0.01        0.99 <
   2   5  11        2.15        1.39        0.81 o
   3   5  11        2.45        2.05        0.71 o
   4   5  11       20.80       19.44        1.50 o
   5   5  11        5.85        6.23        1.00 o
   6   5  11       -0.30        0.00        1.44 <
   7   5  11        0.10        0.93        1.41 <
 -16   6  11       -0.10        0.09        0.51 <
 -15   6  11        7.20        6.36        1.20 o
 -14   6  11        3.05        3.37        0.76 o
 -13   6  11       -1.70        0.26        4.28 <
 -12   6  11        2.40        2.48        0.60 o
 -11   6  11        7.40        8.20        0.61 o
 -10   6  11       15.30       15.02        0.55 o
  -9   6  11        0.20        0.02        0.18 <
  -8   6  11        9.85       10.86        0.45 o
  -7   6  11        0.35        0.14        0.31 <
  -6   6  11       -0.15        0.04        0.18 <
  -5   6  11        1.10        1.49        0.30 o
  -4   6  11       25.60       26.47        0.91 o
  -3   6  11        0.60        0.68        0.42 <
  -2   6  11       12.40       14.28        0.85 o
  -1   6  11        0.70        1.12        0.57 <
   0   6  11        2.00        2.08        0.65 o
   1   6  11       10.15       10.23        1.10 o
   2   6  11        0.55        0.33        0.42 <
   3   6  11        2.55        3.19        0.91 o
   4   6  11        1.10        1.34        1.24 <
   5   6  11        0.25        0.13        0.67 <
   6   6  11        0.40        0.00        0.91 <
   7   6  11        0.20        0.50        0.80 <
 -16   7  11        0.00        0.08        0.01 <
 -15   7  11        4.80        4.82        1.10 o
 -14   7  11       -1.25        0.52        3.60 <
 -13   7  11        1.25        1.37        0.70 <
 -12   7  11        0.15        0.01        0.57 <
 -11   7  11        1.15        1.12        0.95 <
 -10   7  11        8.70       10.03        0.40 o
  -9   7  11        1.70        1.53        0.30 o
  -8   7  11        1.60        2.29        0.30 o
  -7   7  11        0.95        1.43        0.43 <
  -6   7  11        2.35        2.13        0.30 o
  -5   7  11        0.10        0.00        0.26 <
  -4   7  11       11.00       11.68        0.70 o
  -3   7  11       -0.05        0.01        0.36 <
  -2   7  11       10.55        9.68        0.75 o
  -1   7  11        4.25        4.04        0.65 o
   0   7  11       15.40       16.56        1.10 o
   1   7  11        3.25        3.24        0.71 o
   2   7  11       -0.30        0.02        0.79 <
   3   7  11        0.30        0.14        0.74 <
   4   7  11        2.75        2.24        0.71 o
   5   7  11        0.90        0.53        1.42 <
   6   7  11        0.85        0.38        1.84 <
   7   7  11       10.40        9.90        1.30 o
 -15   8  11       10.20       11.27        0.80 o
 -14   8  11        0.80        0.01        4.61 <
 -13   8  11        1.40        0.11        5.11 <
 -12   8  11        1.35        0.38        3.04 <
 -11   8  11        2.15        2.01        0.86 o
 -10   8  11        0.05        0.53        0.13 <
  -9   8  11        2.00        2.24        0.30 o
  -8   8  11        0.40        0.31        0.35 <
  -7   8  11       -0.05        0.07        0.09 <
  -6   8  11        2.45        3.75        0.45 o
  -5   8  11        0.10        0.09        0.19 <
  -4   8  11        2.90        3.62        0.55 o
  -3   8  11        2.65        1.63        0.55 o
  -2   8  11        0.75        1.25        0.69 <
  -1   8  11       24.20       24.87        1.20 o
   0   8  11        0.45        1.50        0.79 <
   1   8  11        0.00        0.00        0.42 <
   2   8  11        9.00       10.65        0.95 o
   3   8  11       -0.80        0.04        1.31 <
   4   8  11        4.95        5.03        0.91 o
   5   8  11        5.70        5.97        0.95 o
   6   8  11        1.25        1.73        1.00 <
 -15   9  11        0.60        0.95        0.93 <
 -14   9  11        1.65        4.18        6.14 <
 -13   9  11        1.05        2.80        4.90 <
 -12   9  11        1.35        0.69        5.18 <
 -11   9  11        7.80        7.14        0.98 o
 -10   9  11        3.95        4.77        0.35 o
  -9   9  11        4.80        5.15        0.41 o
  -8   9  11        6.30        6.15        0.51 o
  -7   9  11       27.55       27.35        1.12 o
  -6   9  11        5.35        6.80        0.45 o
  -5   9  11       20.05       19.42        1.02 o
  -4   9  11        2.20        3.36        0.57 o
  -3   9  11       21.00       26.24        1.06 o
  -2   9  11        0.15        0.00        0.37 <
  -1   9  11       -0.20        0.41        0.47 <
   0   9  11        0.65        1.79        1.08 <
   1   9  11        2.35        2.37        0.70 o
   2   9  11        0.25        0.18        0.63 <
   3   9  11        2.05        2.27        0.67 o
   4   9  11        1.05        0.50        1.28 <
   5   9  11        0.70        0.47        0.79 <
   6   9  11        4.95        5.32        1.10 o
 -15  10  11        4.70        5.37        0.80 o
 -14  10  11        2.10        1.32        6.22 <
 -13  10  11        3.05        0.38        4.68 <
 -12  10  11       -0.05        1.32        6.66 <
 -11  10  11       -0.25        0.02        0.75 <
 -10  10  11       -0.10        0.09        0.19 <
  -9  10  11        5.80        6.58        0.51 o
  -8  10  11        4.60        4.75        0.40 o
  -7  10  11        0.40        0.40        0.43 <
  -6  10  11        0.15        0.09        0.50 <
  -5  10  11        0.90        2.96        0.42 <
  -4  10  11       24.25       35.53        1.06 o
  -3  10  11        0.10        0.04        0.26 <
  -2  10  11        0.30        0.74        0.55 <
  -1  10  11        0.30        0.47        0.66 <
   0  10  11        0.20        0.00        0.54 <
   1  10  11        0.00        0.55        0.35 <
   2  10  11        1.75        1.74        0.71 o
   3  10  11        0.00        0.24        0.60 <
   4  10  11        3.55        3.61        0.81 o
   5  10  11        0.25        0.48        1.02 <
   6  10  11        6.20        4.80        1.40 o
 -15  11  11        1.00        1.36        1.40 <
 -14  11  11        4.10        3.41        0.70 o
 -13  11  11        1.90        0.19        5.27 <
 -12  11  11       -0.30        0.32        5.49 <
 -11  11  11        1.10        0.02        0.87 <
 -10  11  11        0.40        0.42        0.75 <
  -9  11  11        7.85        9.76        0.57 o
  -8  11  11        0.25        0.60        0.38 <
  -7  11  11        5.10        5.96        0.57 o
  -6  11  11        0.80        1.65        0.74 <
  -5  11  11       20.15       21.12        1.02 o
  -4  11  11        5.25        5.15        0.57 o
  -3  11  11        2.60        4.50        0.51 o
  -2  11  11       13.90       11.01        1.05 o
  -1  11  11        4.95        5.30        0.75 o
   0  11  11        0.85        0.22        0.95 <
   1  11  11        0.90        1.16        1.04 <
   2  11  11        5.10        5.20        1.02 o
   3  11  11        0.70        0.94        1.21 <
   4  11  11       -0.10        0.20        0.75 <
   5  11  11        3.25        2.90        0.91 o
   6  11  11        2.10        2.16        1.00 o
 -14  12  11        2.70        2.51        0.80 o
 -13  12  11       -2.40        1.00        5.38 <
 -12  12  11        0.25        0.17       11.13 <
 -11  12  11        2.10        2.66        0.86 o
 -10  12  11        1.15        1.50        0.35 o
  -9  12  11       11.30       12.99        1.14 o
  -8  12  11        0.75        1.22        0.81 <
  -7  12  11        0.05        0.02        0.29 <
  -6  12  11       33.65       33.61        1.41 o
  -5  12  11        1.15        1.63        0.49 o
  -4  12  11        1.85        1.23        0.45 o
  -3  12  11        0.60        0.43        0.64 <
  -2  12  11        4.80        5.56        0.70 o
  -1  12  11        1.30        1.37        0.75 <
   0  12  11        2.10        2.54        0.65 o
   1  12  11        7.60        7.21        1.00 o
   2  12  11        1.40        1.23        0.65 o
   3  12  11        6.95        6.32        1.00 o
   4  12  11        2.20        1.94        0.81 o
   5  12  11       -0.25        0.01        1.10 <
 -14  13  11        1.20        0.98        0.70 <
 -13  13  11        0.10        0.06        0.32 <
 -12  13  11        1.70        1.12        6.34 <
 -11  13  11        0.30        0.81        1.46 <
 -10  13  11        3.45        3.81        0.51 o
  -9  13  11        2.10        1.93        0.45 o
  -8  13  11       12.55       13.40        0.82 o
  -7  13  11        4.80        5.61        0.67 o
  -6  13  11        1.60        2.32        0.51 o
  -5  13  11        2.70        3.22        0.45 o
  -4  13  11        1.20        1.47        0.73 <
  -3  13  11        0.15        0.80        0.35 <
  -2  13  11        0.45        0.02        0.86 <
  -1  13  11        1.30        1.79        0.65 o
   0  13  11        3.65        3.95        0.81 o
   1  13  11       18.90       16.69        1.40 o
   2  13  11        0.85        1.01        0.91 <
   3  13  11        9.90        9.87        1.12 o
   4  13  11        0.70        0.24        1.55 <
   5  13  11        1.10        1.71        1.22 <
 -14  14  11        0.50        0.08        0.85 <
 -13  14  11        8.50        8.35        0.90 o
 -12  14  11        0.30        1.19        0.88 <
 -11  14  11        1.85        1.24        1.42 <
 -10  14  11        4.50        5.24        0.71 o
  -9  14  11        0.25        0.52        0.48 <
  -8  14  11        0.35        0.37        1.28 <
  -7  14  11        3.00        3.92        0.67 o
  -6  14  11        0.05        0.49        0.50 <
  -5  14  11        0.00        0.27        0.22 <
  -4  14  11        2.70        3.37        0.61 o
  -3  14  11       30.30       26.65        1.56 o
  -2  14  11        0.15        0.01        0.71 <
  -1  14  11        1.10        0.60        0.78 <
   0  14  11        0.00        0.07        0.73 <
   1  14  11       12.30        9.92        1.20 o
   2  14  11        1.95        1.69        0.81 o
   3  14  11        1.45        1.33        0.92 <
   4  14  11        0.80        0.96        0.58 <
   5  14  11        0.35        0.89        2.26 <
 -13  15  11       -0.40        0.03        0.89 <
 -12  15  11        1.70        2.08        0.80 o
 -11  15  11        2.90        2.91        0.70 o
 -10  15  11        0.65        0.91        0.56 <
  -9  15  11        2.25        2.90        0.76 o
  -8  15  11        1.35        1.20        0.57 o
  -7  15  11        0.00        0.00        0.84 <
  -6  15  11        1.90        2.36        0.70 o
  -5  15  11        0.50        0.24        0.65 <
  -4  15  11        9.70        9.52        0.90 o
  -3  15  11        0.90        0.91        0.61 <
  -2  15  11       -0.15        0.00        0.46 <
  -1  15  11        1.80        2.57        0.76 o
   0  15  11        5.20        5.30        0.96 o
   1  15  11        3.50        3.23        0.81 o
   2  15  11        0.75        0.94        0.66 <
   3  15  11       -0.30        0.00        1.08 <
   4  15  11        0.75        0.27        2.31 <
 -13  16  11        1.50        1.57        0.80 <
 -12  16  11        0.20        0.29        0.54 <
 -11  16  11        2.10        1.01        0.70 o
 -10  16  11        4.90        5.54        0.76 o
  -9  16  11        1.80        1.70        0.61 o
  -8  16  11        1.80        2.61        0.91 o
  -7  16  11        1.65        2.07        0.82 o
  -6  16  11        0.35        0.27        0.60 <
  -5  16  11        1.50        0.92        0.61 o
  -4  16  11        0.15        0.04        0.60 <
  -3  16  11        5.20        5.23        0.86 o
  -2  16  11        0.25        0.04        0.93 <
  -1  16  11        1.05        0.58        0.91 <
   0  16  11        0.75        0.41        0.66 <
   1  16  11        0.65        0.23        1.29 <
   2  16  11        0.20        0.01        1.27 <
   3  16  11        2.40        2.58        1.02 o
   4  16  11       -0.35        0.11        1.14 <
 -12  17  11       -0.20        0.01        0.72 <
 -11  17  11        1.50        1.90        0.70 o
 -10  17  11        1.60        1.98        0.65 o
  -9  17  11        7.70        7.55        0.81 o
  -8  17  11       -0.05        0.09        0.41 <
  -7  17  11        0.10        0.67        0.60 <
  -6  17  11        0.25        0.01        1.11 <
  -5  17  11        2.70        3.38        0.65 o
  -4  17  11        4.35        4.45        0.71 o
  -3  17  11        2.15        2.32        0.80 o
  -2  17  11        0.35        0.37        0.85 <
  -1  17  11        3.50        3.10        0.95 o
   0  17  11       11.65       10.97        1.16 o
   1  17  11        1.50        0.63        0.90 <
   2  17  11        1.75        1.67        0.71 o
   3  17  11        3.45        3.13        0.82 o
 -12  18  11        0.60        0.14        1.08 <
 -11  18  11        2.80        2.12        1.00 o
 -10  18  11        0.90        0.90        1.13 <
  -9  18  11        0.15        0.16        0.83 <
  -8  18  11        0.35        0.16        0.71 <
  -7  18  11        8.05        7.31        1.05 o
  -6  18  11        4.60        4.68        0.85 o
  -5  18  11        0.50        0.44        0.78 <
  -4  18  11        0.60        0.26        1.05 <
  -3  18  11        1.20        1.56        0.60 o
  -2  18  11       -0.05        0.22        0.70 <
  -1  18  11        1.50        1.03        0.98 <
   0  18  11        0.60        0.41        0.99 <
   1  18  11        1.05        0.68        0.87 <
   2  18  11        0.10        0.01        1.84 <
 -11  19  11       -0.70        0.14        1.17 <
 -10  19  11        0.20        0.22        0.94 <
  -9  19  11        1.30        0.34        1.07 <
  -8  19  11       -0.10        0.00        0.70 <
  -7  19  11       -0.30        0.50        0.95 <
  -6  19  11        6.65        6.60        0.98 o
  -5  19  11        0.05        0.08        0.69 <
  -4  19  11        0.15        0.03        0.57 <
  -3  19  11        0.70        1.19        0.69 <
  -2  19  11        0.15        0.03        1.02 <
  -1  19  11        0.05        1.02        0.65 <
   0  19  11        2.45        2.10        0.86 o
   1  19  11        1.60        1.91        0.91 <
   2  19  11       -0.05        0.00        1.06 <
 -10  20  11        1.40        1.71        0.81 <
  -9  20  11        2.10        1.73        0.79 o
  -8  20  11        5.35        4.98        0.96 o
  -7  20  11        1.80        2.25        0.85 o
  -6  20  11        9.60        9.18        1.20 o
  -5  20  11        2.10        1.58        0.96 o
  -4  20  11        2.30        2.39        0.75 o
  -3  20  11        6.20        6.20        1.06 o
  -2  20  11        0.10        0.64        0.65 <
  -1  20  11        0.30        0.59        0.82 <
   0  20  11        2.00        1.18        1.06 <
   1  20  11        3.35        2.46        1.00 o
  -9  21  11        0.00        0.06        0.01 <
  -8  21  11        0.20        0.23        0.73 <
  -7  21  11       13.70       12.89        1.30 o
  -6  21  11        3.15        3.28        0.81 o
  -5  21  11        1.70        1.49        0.75 o
  -4  21  11       13.00       10.66        1.35 o
  -3  21  11        0.40        0.54        0.80 <
  -2  21  11        3.55        3.11        0.85 o
  -1  21  11        7.10        7.46        1.06 o
   0  21  11        1.90        2.82        0.86 o
  -8  22  11        0.55        0.55        1.19 <
  -7  22  11       -0.70        0.10        1.75 <
  -6  22  11        0.35        0.27        0.90 <
  -5  22  11        0.05        0.89        0.90 <
  -4  22  11        5.45        4.66        0.95 o
  -3  22  11       -0.05        0.01        0.81 <
  -2  22  11       -0.35        0.14        1.22 <
 -16   0  12        0.80        0.06        1.79 <
 -15   0  12        7.60        5.77        1.00 o
 -14   0  12       56.70       48.47        3.00 o
 -13   0  12        1.20        1.69        0.80 <
 -12   0  12       22.70       17.89        1.40 o
 -11   0  12        0.10        0.00        0.19 <
 -10   0  12        7.80        7.70        0.40 o
  -9   0  12        0.30        0.82        0.33 <
  -8   0  12      122.70      140.55        3.50 o
  -7   0  12        7.80        9.76        0.40 o
  -6   0  12      111.00      118.48        2.40 o
  -5   0  12       63.80       66.54        1.70 o
  -4   0  12       45.80       43.11        1.30 o
  -3   0  12       94.10       81.07        2.30 o
  -2   0  12       18.30       16.75        0.70 o
  -1   0  12        3.40        3.68        0.60 o
   0   0  12        3.10        3.81        0.60 o
   1   0  12        0.50        0.94        0.71 <
   2   0  12       31.40       27.80        1.50 o
   3   0  12       20.70       19.85        1.50 o
   4   0  12       32.30       21.97        2.40 o
   5   0  12        7.50        6.71        1.30 o
   6   0  12       31.80       21.19        2.50 o
 -16   1  12        3.80        2.94        1.71 o
 -15   1  12       14.65       14.65        1.76 o
 -14   1  12       31.75       28.44        2.16 o
 -13   1  12       11.90       10.89        0.89 o
 -12   1  12        6.75        7.34        0.47 o
 -11   1  12       -0.05        0.10        0.30 <
 -10   1  12        4.75        5.12        0.30 o
  -9   1  12       -0.15        0.03        0.18 <
  -8   1  12        0.55        0.47        0.44 <
  -7   1  12       21.65       23.43        0.81 o
  -6   1  12      106.15      109.97        2.51 o
  -5   1  12       26.30       25.28        1.00 o
  -4   1  12      198.35      178.64        4.22 o
  -3   1  12       18.95       16.22        0.80 o
  -2   1  12        0.40        0.38        0.43 <
  -1   1  12       23.45       23.76        1.00 o
   0   1  12        0.00        0.63        1.24 <
   1   1  12        2.15        2.12        0.71 o
   2   1  12        2.10        2.15        0.89 o
   3   1  12        2.00        2.17        0.90 o
   4   1  12        6.25        6.26        1.20 o
   5   1  12       42.85       32.51        2.75 o
   6   1  12        0.85        0.77        0.84 <
 -16   2  12        0.10        0.31        0.70 <
 -15   2  12       11.90       10.64        1.10 o
 -14   2  12       17.20       14.80        1.45 o
 -13   2  12        4.05        4.05        0.96 o
 -12   2  12        2.35        2.71        0.58 o
 -11   2  12       10.55       12.63        0.65 o
 -10   2  12        0.65        0.84        0.40 <
  -9   2  12        5.00        5.36        0.40 o
  -8   2  12        5.80        6.54        0.40 o
  -7   2  12        6.65        6.08        0.45 o
  -6   2  12        7.80        9.37        0.45 o
  -5   2  12       25.05       26.14        1.00 o
  -4   2  12        0.25        0.09        0.32 <
  -3   2  12       24.10       24.29        1.05 o
  -2   2  12       25.20       26.77        1.18 o
  -1   2  12        2.60        2.71        0.45 o
   0   2  12        2.95        3.47        0.51 o
   1   2  12        0.35        0.57        0.71 <
   2   2  12       11.05       10.01        1.12 o
   3   2  12        2.65        2.29        0.86 o
   4   2  12        7.05        6.71        1.35 o
   5   2  12        2.40        1.09        1.20 o
   6   2  12       10.95        8.43        1.35 o
 -16   3  12        2.80        4.78        1.30 o
 -15   3  12       18.25       15.16        1.45 o
 -14   3  12       26.40       21.70        2.10 o
 -13   3  12        0.55        0.21        0.83 <
 -12   3  12        4.00        4.36        0.55 o
 -11   3  12        4.10        4.49        0.35 o
 -10   3  12       52.35       48.92        1.45 o
  -9   3  12       -0.15        0.00        0.15 <
  -8   3  12       33.55       35.50        1.12 o
  -7   3  12       11.30       11.34        0.55 o
  -6   3  12       25.50       28.34        0.95 o
  -5   3  12        2.35        2.91        0.40 o
  -4   3  12       12.60       14.16        0.75 o
  -3   3  12        7.50        7.59        0.60 o
  -2   3  12        0.80        1.14        0.89 <
  -1   3  12        3.35        3.90        0.55 o
   0   3  12        4.80        3.89        0.61 o
   1   3  12       -0.15        0.00        0.45 <
   2   3  12        8.40        7.61        1.10 o
   3   3  12        1.65        1.82        0.80 o
   4   3  12       -1.15        0.00        1.46 <
   5   3  12        1.10        1.20        1.34 <
   6   3  12        6.10        5.99        1.20 o
 -16   4  12        0.50        0.49        1.27 <
 -15   4  12        0.75        0.45        0.94 <
 -14   4  12        0.05        0.08        0.86 <
 -13   4  12        0.20        0.27        0.47 <
 -12   4  12       -0.10        0.11        0.32 <
 -11   4  12        4.80        6.52        0.51 o
 -10   4  12        1.00        1.55        0.45 <
  -9   4  12        3.05        3.03        0.35 o
  -8   4  12       10.70       11.28        0.55 o
  -7   4  12       13.90       14.72        0.75 o
  -6   4  12        9.55       10.04        0.65 o
  -5   4  12        3.80        3.93        0.51 o
  -4   4  12       -0.10        0.12        0.55 <
  -3   4  12        5.40        5.74        0.61 o
  -2   4  12        0.35        0.06        0.54 <
  -1   4  12        6.70        7.14        0.61 o
   0   4  12        1.35        1.28        0.85 <
   1   4  12        4.55        5.05        0.91 o
   2   4  12        0.40        0.97        0.95 <
   3   4  12        2.95        3.16        0.91 o
   4   4  12        0.65        0.85        1.10 <
   5   4  12        0.05        0.31        1.63 <
   6   4  12        0.45        0.01        1.61 <
 -16   5  12       -0.10        0.15        0.51 <
 -15   5  12        1.20        1.03        1.00 <
 -14   5  12        1.00        1.10        1.58 <
 -13   5  12        2.60        2.49        0.76 o
 -12   5  12        3.00        3.18        1.01 o
 -11   5  12       18.50       18.70        0.80 o
 -10   5  12        5.00        5.85        0.41 o
  -9   5  12        9.35        9.84        0.55 o
  -8   5  12        0.85        1.43        0.64 <
  -7   5  12        2.40        2.53        0.40 o
  -6   5  12        1.35        1.61        0.35 o
  -5   5  12        5.65        7.18        0.50 o
  -4   5  12        1.05        1.02        0.58 <
  -3   5  12        4.90        5.35        0.55 o
  -2   5  12        0.35        0.13        0.47 <
  -1   5  12        0.70        0.54        0.90 <
   0   5  12        1.90        1.28        0.82 o
   1   5  12        0.95        0.77        1.01 <
   2   5  12       18.85       15.71        1.41 o
   3   5  12        0.00        0.02        0.01 <
   4   5  12       -0.05        0.06        0.93 <
   5   5  12        0.80        1.03        1.82 <
   6   5  12       -0.20        0.68        0.98 <
 -15   6  12       -0.40        0.01        1.23 <
 -14   6  12        0.25        0.46        0.99 <
 -13   6  12        5.15        4.10        1.11 o
 -12   6  12       -1.00        0.25        3.39 <
 -11   6  12        1.60        1.56        0.81 o
 -10   6  12       17.80       17.34        1.00 o
  -9   6  12       15.30       15.94        0.73 o
  -8   6  12        0.45        1.25        0.40 <
  -7   6  12        1.65        1.41        0.35 o
  -6   6  12        3.50        4.28        0.45 o
  -5   6  12        0.30        0.01        0.44 <
  -4   6  12        0.15        0.32        0.47 <
  -3   6  12        0.40        0.27        0.51 <
  -2   6  12        4.90        5.54        0.65 o
  -1   6  12        3.60        4.01        0.70 o
   0   6  12        9.45        8.41        1.06 o
   1   6  12        8.10        8.04        0.95 o
   2   6  12        9.90        9.31        1.26 o
   3   6  12        0.70        0.05        0.71 <
   4   6  12        8.30        7.22        1.00 o
   5   6  12        2.45        1.71        0.86 o
 -15   7  12        0.90        0.91        1.90 <
 -14   7  12       -1.05        2.02        3.26 <
 -13   7  12        5.55        5.67        1.08 o
 -12   7  12        1.75        1.49        0.82 o
 -11   7  12       22.60       20.04        1.20 o
 -10   7  12        0.55        0.34        0.56 <
  -9   7  12       25.40       26.42        0.91 o
  -8   7  12        4.85        5.95        0.45 o
  -7   7  12        0.65        0.48        0.48 <
  -6   7  12        1.60        3.32        0.40 o
  -5   7  12        5.90        6.86        0.67 o
  -4   7  12        1.05        0.98        0.73 <
  -3   7  12        1.05        1.45        0.84 <
  -2   7  12        1.80        2.81        0.55 o
  -1   7  12        2.45        2.99        0.65 o
   0   7  12        3.90        4.50        0.81 o
   1   7  12        2.65        2.35        0.85 o
   2   7  12        0.90        1.27        0.67 <
   3   7  12        2.80        3.77        0.81 o
   4   7  12        2.45        2.47        0.98 o
   5   7  12        2.20        2.02        1.24 <
 -15   8  12       -0.90        0.16        1.52 <
 -14   8  12       -2.55        0.85        5.42 <
 -13   8  12        9.30       10.70        4.44 o
 -12   8  12        8.35        7.81        5.76 <
 -11   8  12       17.90       16.73        0.95 o
 -10   8  12       37.65       34.35        1.80 o
  -9   8  12       75.05       66.42        2.30 o
  -8   8  12       12.30       13.12        0.65 o
  -7   8  12        0.50        0.84        0.51 <
  -6   8  12        0.20        0.05        0.43 <
  -5   8  12        5.15        6.69        0.65 o
  -4   8  12       12.25       12.93        0.98 o
  -3   8  12       32.50       31.98        1.45 o
  -2   8  12        0.75        0.65        0.87 <
  -1   8  12        2.95        2.92        0.65 o
   0   8  12        1.80        1.32        0.71 o
   1   8  12        5.60        5.26        1.02 o
   2   8  12       16.50       14.00        1.27 o
   3   8  12       -0.55        0.02        1.04 <
   4   8  12        0.35        0.17        0.99 <
   5   8  12        2.15        1.71        1.02 o
 -15   9  12       19.10       18.55        1.20 o
 -14   9  12        1.05        0.03        5.32 <
 -13   9  12       13.10       12.50        6.47 o
 -12   9  12        1.20        0.01        4.81 <
 -11   9  12        0.50        0.67        0.76 <
 -10   9  12        1.05        1.05        0.57 <
  -9   9  12       -0.10        0.01        1.00 <
  -8   9  12        9.10        9.96        0.70 o
  -7   9  12        1.40        1.89        0.45 o
  -6   9  12        0.15        0.61        0.47 <
  -5   9  12        2.55        2.23        0.45 o
  -4   9  12        1.30        2.67        0.55 o
  -3   9  12        1.20        1.36        0.61 o
  -2   9  12        0.90        1.76        0.78 <
  -1   9  12        4.35        4.43        0.75 o
   0   9  12        0.90        0.86        0.80 <
   1   9  12        3.05        4.14        0.76 o
   2   9  12        1.30        1.15        1.00 <
   3   9  12        4.45        4.20        0.96 o
   4   9  12        0.95        2.08        1.12 <
   5   9  12        1.70        2.56        1.20 <
 -15  10  12        2.80        3.48        0.70 o
 -14  10  12        8.20        9.03        0.90 o
 -13  10  12       -4.55        0.42        4.96 <
 -12  10  12        4.85        4.57        7.02 <
 -11  10  12       23.85       21.34        1.25 o
 -10  10  12        2.20        3.29        0.50 o
  -9  10  12       46.15       43.51        2.00 o
  -8  10  12        0.10        0.03        0.71 <
  -7  10  12        1.15        1.71        0.35 o
  -6  10  12        1.85        2.54        0.41 o
  -5  10  12       47.10       49.17        1.81 o
  -4  10  12        0.75        0.58        0.53 <
  -3  10  12       85.60       73.40        3.27 o
  -2  10  12        0.70        0.67        1.17 <
  -1  10  12        0.95        1.31        0.68 <
   0  10  12        0.70        0.55        1.28 <
   1  10  12        2.80        2.92        1.05 o
   2  10  12       -0.15        0.25        1.46 <
   3  10  12        0.15        0.11        1.58 <
   4  10  12       -0.20        0.23        1.30 <
   5  10  12        0.25        0.47        1.20 <
 -14  11  12       -0.30        0.00        0.55 <
 -13  11  12       18.75       15.85        5.66 o
 -12  11  12        1.55        1.64        4.36 <
 -11  11  12        0.05        0.06        0.31 <
 -10  11  12        6.75        6.95        0.73 o
  -9  11  12        2.45        2.61        0.60 o
  -8  11  12       12.90       13.50        0.82 o
  -7  11  12        9.30       10.66        0.76 o
  -6  11  12       11.00       16.02        0.76 o
  -5  11  12        5.25        6.70        0.57 o
  -4  11  12       39.35       42.87        1.60 o
  -3  11  12        1.00        0.73        0.78 <
  -2  11  12        0.95        0.86        0.91 <
  -1  11  12        1.85        1.70        0.65 o
   0  11  12        3.25        2.67        0.85 o
   1  11  12        7.15        7.24        0.95 o
   2  11  12        0.60        0.89        1.16 <
   3  11  12        0.20        0.27        0.95 <
   4  11  12        6.35        8.25        1.00 o
 -14  12  12        9.40       10.43        1.00 o
 -13  12  12       11.75       15.00        5.92 o
 -12  12  12       -0.30        1.12       14.23 <
 -11  12  12        2.05        1.93        0.54 o
 -10  12  12        5.95        5.11        0.71 o
  -9  12  12       13.10       12.42        1.05 o
  -8  12  12        0.00        0.38        0.01 <
  -7  12  12        3.20        4.01        0.57 o
  -6  12  12        1.65        2.37        0.63 o
  -5  12  12       49.70       49.10        2.06 o
  -4  12  12        7.50        8.43        0.75 o
  -3  12  12       17.90       19.01        1.20 o
  -2  12  12       -0.10        0.16        0.38 <
  -1  12  12       14.85       11.93        1.27 o
   0  12  12        8.10        6.81        1.06 o
   1  12  12        0.25        0.06        0.70 <
   2  12  12        6.30        6.41        0.91 o
   3  12  12        1.50        0.94        0.86 <
   4  12  12        1.15        1.21        0.81 <
 -14  13  12        1.70        2.00        0.70 o
 -13  13  12        0.30        0.12        0.66 <
 -12  13  12        0.40        0.00        0.89 <
 -11  13  12       -4.70        0.17        5.24 <
 -10  13  12        0.15        0.18        0.46 <
  -9  13  12       45.90       36.03        2.10 o
  -8  13  12       -0.15        0.04        0.46 <
  -7  13  12        3.05        3.33        0.79 o
  -6  13  12        0.60        1.68        1.25 <
  -5  13  12       10.60       11.53        1.05 o
  -4  13  12        3.45        4.23        0.71 o
  -3  13  12       -0.25        0.10        0.50 <
  -2  13  12       -0.20        0.03        0.58 <
  -1  13  12        6.85        6.54        0.85 o
   0  13  12        3.20        3.50        1.06 o
   1  13  12        0.95        0.37        0.89 <
   2  13  12        3.25        3.34        1.23 o
   3  13  12        2.05        1.88        0.76 o
   4  13  12       -0.05        0.07        0.40 <
 -13  14  12        4.00        4.12        0.80 o
 -12  14  12        0.00        0.76        0.01 <
 -11  14  12        2.40        3.16        0.90 o
 -10  14  12        1.25        2.40        1.14 <
  -9  14  12        1.05        1.18        0.91 <
  -8  14  12        0.50        1.34        0.76 <
  -7  14  12       -0.25        0.26        1.48 <
  -6  14  12       -0.15        0.13        0.62 <
  -5  14  12        0.40        0.26        0.70 <
  -4  14  12        0.35        1.61        0.66 <
  -3  14  12        3.80        5.08        0.75 o
  -2  14  12        0.15        0.05        0.71 <
  -1  14  12        3.60        3.69        0.85 o
   0  14  12        0.15        0.05        0.99 <
   1  14  12        5.30        3.40        1.06 o
   2  14  12        0.05        0.02        0.36 <
   3  14  12        2.40        2.91        0.91 o
 -13  15  12        0.60        0.28        0.93 <
 -12  15  12        3.90        3.46        0.80 o
 -11  15  12        7.00        6.67        0.90 o
 -10  15  12        0.35        0.12        0.65 <
  -9  15  12        6.40        5.70        0.80 o
  -8  15  12        0.20        0.49        0.93 <
  -7  15  12        4.85        4.13        0.80 o
  -6  15  12        0.90        2.05        0.74 <
  -5  15  12        0.00        0.09        0.63 <
  -4  15  12        1.30        1.59        0.87 <
  -3  15  12        1.20        0.77        0.98 <
  -2  15  12        0.40        0.64        0.97 <
  -1  15  12       -0.20        0.01        0.58 <
   0  15  12        0.10        0.02        0.45 <
   1  15  12       -0.15        0.04        0.52 <
   2  15  12       12.10       10.22        1.27 o
   3  15  12        1.30        1.36        0.86 <
 -12  16  12        9.80        8.58        1.50 o
 -11  16  12        1.10        0.28        0.70 <
 -10  16  12        7.25        7.91        0.90 o
  -9  16  12       10.70        9.32        0.95 o
  -8  16  12       -0.10        0.21        0.25 <
  -7  16  12        1.05        1.17        1.16 <
  -6  16  12        0.55        0.06        1.11 <
  -5  16  12        4.20        4.15        0.96 o
  -4  16  12        2.70        2.20        0.71 o
  -3  16  12        0.10        0.22        0.38 <
  -2  16  12        0.55        0.36        1.15 <
  -1  16  12        8.10        7.39        1.06 o
   0  16  12        4.75        5.60        0.96 o
   1  16  12        0.40        0.04        1.11 <
   2  16  12        0.45        0.11        1.26 <
 -11  17  12       10.80        9.86        1.00 o
 -10  17  12        0.10        0.28        0.78 <
  -9  17  12       -0.05        0.10        0.31 <
  -8  17  12        0.10        0.46        0.74 <
  -7  17  12        0.25        0.10        0.98 <
  -6  17  12       -0.40        0.21        1.00 <
  -5  17  12        0.85        1.74        0.94 <
  -4  17  12        2.15        2.16        0.65 o
  -3  17  12       -0.05        0.20        0.59 <
  -2  17  12        0.85        0.83        1.50 <
  -1  17  12        0.50        0.00        1.39 <
   0  17  12        0.90        0.12        1.23 <
   1  17  12       -0.10        0.00        0.82 <
 -11  18  12        5.70        5.19        1.00 o
 -10  18  12        8.55        7.98        0.90 o
  -9  18  12        0.05        0.02        0.44 <
  -8  18  12       -0.55        0.24        1.08 <
  -7  18  12       -0.20        0.02        0.50 <
  -6  18  12        0.60        0.74        1.24 <
  -5  18  12        2.65        2.59        0.86 o
  -4  18  12        0.20        0.27        1.29 <
  -3  18  12        0.75        0.91        1.34 <
  -2  18  12       27.50       23.36        1.95 o
  -1  18  12        0.50        0.31        1.02 <
   0  18  12       13.70       11.10        1.26 o
   1  18  12        0.00        0.16        1.14 <
 -10  19  12        6.45        7.08        0.92 o
  -9  19  12        4.85        5.24        0.90 o
  -8  19  12       -0.45        0.07        1.02 <
  -7  19  12       -1.05        0.31        0.97 <
  -6  19  12        2.80        3.18        0.91 o
  -5  19  12        0.50        0.00        1.08 <
  -4  19  12        0.65        0.84        0.72 <
  -3  19  12        1.00        0.87        1.09 <
  -2  19  12        1.35        1.31        1.37 <
  -1  19  12        1.60        1.57        0.86 <
   0  19  12        0.15        0.51        0.71 <
  -9  20  12       -0.15        0.48        0.77 <
  -8  20  12        0.60        0.48        1.28 <
  -7  20  12        1.70        3.11        0.91 <
  -6  20  12       10.85        9.33        1.32 o
  -5  20  12        1.75        1.60        1.15 <
  -4  20  12        4.15        2.84        1.00 o
  -3  20  12        0.35        0.74        1.21 <
  -2  20  12        8.80        8.72        1.12 o
  -1  20  12        1.55        2.23        1.30 <
  -7  21  12        6.20        6.35        1.06 o
  -6  21  12        7.65        8.79        1.05 o
  -5  21  12        1.50        1.05        1.01 <
  -4  21  12        1.70        2.34        0.85 o
  -3  21  12        0.65        0.30        0.73 <
 -15   1  13        3.85        3.51        1.06 o
 -14   1  13        2.50        2.59        1.06 o
 -13   1  13        0.45        0.03        1.14 <
 -12   1  13        0.20        0.57        0.36 <
 -11   1  13       -0.30        0.02        0.40 <
 -10   1  13        0.75        0.94        0.75 <
  -9   1  13        3.30        3.86        0.50 o
  -8   1  13        0.35        0.66        0.43 <
  -7   1  13        5.10        6.48        0.50 o
  -6   1  13        0.15        0.25        0.31 <
  -5   1  13        5.20        5.58        0.50 o
  -4   1  13        3.50        3.93        0.45 o
  -3   1  13        1.75        1.40        0.40 o
  -2   1  13        0.15        0.09        0.29 <
  -1   1  13        0.00        0.08        0.54 <
   0   1  13        1.50        0.96        0.71 o
   1   1  13        0.50        0.88        0.73 <
   2   1  13        2.30        2.12        0.98 o
   3   1  13        2.50        2.95        1.05 o
   4   1  13       -0.15        0.24        0.75 <
 -15   2  13        0.50        0.09        1.27 <
 -14   2  13        2.55        1.94        1.00 o
 -13   2  13        1.65        1.66        0.63 o
 -12   2  13        1.00        1.44        0.88 <
 -11   2  13        0.95        0.77        0.56 <
 -10   2  13        1.55        1.70        0.45 o
  -9   2  13       23.85       22.05        1.00 o
  -8   2  13       34.00       32.46        1.30 o
  -7   2  13        0.10        0.18        0.38 <
  -6   2  13        1.20        2.70        0.35 o
  -5   2  13       13.60       13.90        0.70 o
  -4   2  13        4.55        3.77        0.55 o
  -3   2  13        2.70        3.29        0.45 o
  -2   2  13       -0.10        0.21        0.57 <
  -1   2  13        0.00        0.07        0.30 <
   0   2  13       -0.10        0.15        0.38 <
   1   2  13        0.50        0.31        1.06 <
   2   2  13        0.00        0.02        0.82 <
   3   2  13        2.10        2.55        0.81 o
   4   2  13        6.00        4.89        1.10 o
 -15   3  13        7.30        5.13        1.46 o
 -14   3  13        1.50        2.15        1.14 <
 -13   3  13        0.90        0.44        0.87 <
 -12   3  13        1.40        1.54        0.71 o
 -11   3  13        3.90        4.57        0.45 o
 -10   3  13        4.95        6.02        0.50 o
  -9   3  13        6.85        7.17        0.55 o
  -8   3  13        2.40        2.82        0.40 o
  -7   3  13       46.30       48.19        1.45 o
  -6   3  13        3.15        3.41        0.40 o
  -5   3  13       10.05       11.24        0.71 o
  -4   3  13       11.45       11.43        0.75 o
  -3   3  13        3.40        3.35        0.55 o
  -2   3  13       10.30        9.00        0.76 o
  -1   3  13        0.60        0.41        0.79 <
   0   3  13        1.25        1.17        0.76 <
   1   3  13       10.25        8.96        1.12 o
   2   3  13       -0.25        0.33        0.80 <
   3   3  13        4.50        4.31        1.18 o
   4   3  13        1.90        1.11        1.05 <
 -15   4  13        1.65        0.92        1.61 <
 -14   4  13        4.35        3.55        1.33 o
 -13   4  13        7.20        5.32        1.30 o
 -12   4  13        0.35        0.36        0.66 <
 -11   4  13        0.70        0.54        0.69 <
 -10   4  13       14.25       14.99        0.81 o
  -9   4  13        0.70        0.55        0.59 <
  -8   4  13        1.40        1.02        0.35 o
  -7   4  13        2.85        3.86        0.50 o
  -6   4  13       32.40       34.31        1.30 o
  -5   4  13       19.45       20.67        0.95 o
  -4   4  13        8.70        9.47        0.60 o
  -3   4  13        2.05        2.05        0.51 o
  -2   4  13        0.40        0.86        0.74 <
  -1   4  13       22.40       18.47        1.10 o
   0   4  13        3.70        4.13        1.00 o
   1   4  13       15.95       13.54        1.84 o
   2   4  13        8.35        7.57        1.16 o
   3   4  13       -0.20        0.48        0.87 <
   4   4  13        6.15        6.62        1.05 o
 -15   5  13        0.95        0.41        1.31 <
 -14   5  13        1.40        0.67        1.09 <
 -13   5  13       -0.10        0.39        2.33 <
 -12   5  13        0.55        0.74        1.15 <
 -11   5  13        9.85       10.65        0.81 o
 -10   5  13       17.25       16.36        0.95 o
  -9   5  13        1.05        2.11        0.63 <
  -8   5  13        1.30        1.76        0.76 <
  -7   5  13        0.15        0.13        0.54 <
  -6   5  13        1.30        1.58        0.40 o
  -5   5  13        8.10        8.59        0.60 o
  -4   5  13       17.30       16.18        0.95 o
  -3   5  13        5.95        6.25        0.55 o
  -2   5  13        1.15        1.48        0.51 o
  -1   5  13        0.60        1.38        1.63 <
   0   5  13       30.35       25.24        1.71 o
   1   5  13       19.95       17.15        1.46 o
   2   5  13        2.60        3.27        1.02 o
   3   5  13        3.55        3.17        1.16 o
   4   5  13        1.65        1.89        1.02 <
 -15   6  13       -0.30        0.07        1.62 <
 -14   6  13       -1.60        0.04        1.19 <
 -13   6  13       -0.20        0.04        0.92 <
 -12   6  13        1.00        1.68        0.61 <
 -11   6  13        0.40        0.47        0.52 <
 -10   6  13       15.35       15.80        0.85 o
  -9   6  13       10.30       11.01        0.85 o
  -8   6  13        3.65        4.17        0.55 o
  -7   6  13        5.90        6.68        0.55 o
  -6   6  13        0.50        0.18        0.71 <
  -5   6  13        0.20        0.68        0.81 <
  -4   6  13        0.80        1.12        0.83 <
  -3   6  13       -0.10        0.07        0.59 <
  -2   6  13        7.00        8.00        0.70 o
  -1   6  13        1.80        2.48        0.82 o
   0   6  13        0.15        1.04        0.89 <
   1   6  13        1.05        1.14        0.94 <
   2   6  13       17.95       14.35        1.46 o
   3   6  13        1.80        1.37        0.81 o
   4   6  13        0.05        0.09        1.39 <
 -15   7  13        1.10        1.61        1.20 <
 -14   7  13        1.70        1.78        0.60 o
 -13   7  13        2.55        2.45        0.95 o
 -12   7  13       16.00       13.73        1.37 o
 -11   7  13       -0.55        0.02        1.52 <
 -10   7  13       69.10       61.74        2.93 o
  -9   7  13        1.85        2.86        0.50 o
  -8   7  13        2.40        2.79        0.61 o
  -7   7  13        1.15        0.70        0.69 <
  -6   7  13        3.70        5.27        0.51 o
  -5   7  13       11.15       12.79        0.80 o
  -4   7  13       10.30       11.85        0.85 o
  -3   7  13        1.10        1.72        0.55 o
  -2   7  13        9.75        9.10        0.75 o
  -1   7  13        7.55        7.89        1.02 o
   0   7  13        0.10        0.11        0.44 <
   1   7  13       19.00       15.43        1.47 o
   2   7  13        2.65        2.92        0.92 o
   3   7  13        1.70        1.87        0.86 o
   4   7  13        1.65        0.62        0.92 <
 -14   8  13        0.20        0.71        0.89 <
 -13   8  13       -2.05        0.02        6.33 <
 -12   8  13       -0.35        3.69        6.31 <
 -11   8  13        1.40        1.63        0.57 o
 -10   8  13        2.45        2.47        0.57 o
  -9   8  13       11.60       13.57        0.85 o
  -8   8  13        0.70        0.97        0.67 <
  -7   8  13        9.75        8.90        0.86 o
  -6   8  13        1.80        2.39        0.67 o
  -5   8  13        6.00        7.73        0.71 o
  -4   8  13        5.60        5.47        0.76 o
  -3   8  13        2.15        2.02        0.60 o
  -2   8  13       10.55        9.19        0.95 o
  -1   8  13        5.65        5.60        0.96 o
   0   8  13        6.50        6.89        0.95 o
   1   8  13       11.20        9.68        1.30 o
   2   8  13        7.55        6.92        1.02 o
   3   8  13        0.20        0.77        0.82 <
   4   8  13        5.10        4.32        1.64 o
 -14   9  13        8.80        8.22        1.00 o
 -13   9  13       -2.00        0.01        6.39 <
 -12   9  13        0.40        2.36       12.40 <
 -11   9  13        4.05        5.11        0.61 o
 -10   9  13       31.20       26.00        1.45 o
  -9   9  13        1.40        1.65        0.82 <
  -8   9  13        2.95        3.30        0.45 o
  -7   9  13        2.70        4.50        0.61 o
  -6   9  13        0.50        0.10        0.88 <
  -5   9  13       57.15       50.04        2.38 o
  -4   9  13        0.65        1.40        0.90 <
  -3   9  13        1.45        1.64        1.10 <
  -2   9  13        4.65        4.71        0.81 o
  -1   9  13        1.25        2.07        0.70 <
   0   9  13        3.40        3.33        0.85 o
   1   9  13        0.95        0.34        1.22 <
   2   9  13        1.25        0.78        1.00 <
   3   9  13       11.55        9.62        1.26 o
 -14  10  13       -0.20        0.66        0.72 <
 -13  10  13       -0.45        0.35        8.86 <
 -12  10  13       -2.15        0.64        4.83 <
 -11  10  13        3.00        3.06        0.73 o
 -10  10  13       13.00       12.53        0.95 o
  -9  10  13        1.05        1.26        0.73 <
  -8  10  13       -0.40        0.29        0.63 <
  -7  10  13        0.15        0.17        0.31 <
  -6  10  13        7.05        7.57        0.76 o
  -5  10  13        0.15        0.04        0.48 <
  -4  10  13        1.00        0.53        0.78 <
  -3  10  13        0.95        1.37        0.87 <
  -2  10  13        1.00        0.60        1.21 <
  -1  10  13        0.85        1.13        1.00 <
   0  10  13       -0.20        0.27        1.05 <
   1  10  13        1.00        1.51        1.41 <
   2  10  13        1.00        1.12        1.25 <
   3  10  13       -0.60        0.02        0.78 <
 -14  11  13        0.60        2.21        1.24 <
 -13  11  13        4.90        5.07        0.80 o
 -12  11  13        1.65        2.04        8.57 <
 -11  11  13        3.30        3.55        0.63 o
 -10  11  13       11.05       13.23        1.32 o
  -9  11  13        2.85        2.71        0.70 o
  -8  11  13        2.85        2.79        0.82 o
[truncated: 34,121 more chars]
